# Supplementary material for: Functional Genomics of a Collection of Gammaproteobacteria Isolated from Antarctica
Source: Mar Drugs. 2024 May 23;22(6):238. doi: 10.3390/md22060238 (PMC11205219; doi:10.3390/md22060238)
Supplement: Supplementary file 1 [file marinedrugs-22-00238-s001.zip]

Archive with 7 entries (7 files):
- Additional File S1.xlsx
- Additional File S2.xlsx
- Additional File S3.xlsx
- Additional File S4.xlsx
- Additional File S5.xlsx
- Supplementary Figure S1.pdf
- Supplementary Figure S2.pdf
