# Supplementary material for: Functional Genomics of a Collection of Gammaproteobacteria Isolated from Antarctica
Source: Mar Drugs. 2024 May 23;22(6):238. doi: 10.3390/md22060238 (PMC11205219; doi:10.3390/md22060238)
Supplement: Supplementary file 1 [file marinedrugs-22-00238-s001.zip › Additional File S1.xlsx]

## Sheet: Foglio2
MNA Code	BioSample	Genus (Old Assignment)	Genus (New Assignment)	Isolate	Sampling Place	Year	Start Latitude	Start Longitude	Depth	Type of sample	Notes	References
MNA-CIBAN-0091	SAMN40943922	Pseudoalteromonas	Pseudoalteromonas	TB43	Terra Nova Bay	2005	74° 410 S	164° 040'' E	50 m	Sponge: Anoxycalyx joubini		BIOTECHNOLADV doi:10.1016/j.biotechadv.2011.06.011; SCIREP DOI:10.1038/s41598-019-52491-0
MNA-CIBAN-0056	SAMN40943923	Pseudoalteromonas	Pseudoalteromonas	D48	Terra Nova Bay	1990	74°43'S	164°16'E	0 m	Marine Water Column		FEMSECO DOI: 10.1111/j.1574-6941.2007.00300.x; FEMSLE doi:10.1016/S0378-1097(03)00857-7; POLRES http://www.polarresearch.net/index.php/polar/article/view/6275; JoBM DOI 10.1002/jobm.200700227
MNA-CIBAN-0072	SAMN40943924	Pseudoalteromonas	Pseudoalteromonas	G24	Terra Nova Bay	1990	74°41'33''S	164°07'15''E	100 m	Marine Water Column		FEMSECO DOI: 10.1111/j.1574-6941.2007.00300.x; FEMSLE doi:10.1016/S0378-1097(03)00857-7; POLRES http://www.polarresearch.net/index.php/polar/article/view/6275; JoBM DOI 10.1002/jobm.200700227
MNA-CIBAN-0057	SAMN40943925	Pseudoalteromonas	Pseudoalteromonas	41	Terra Nova Bay	1995	74°42'3''S	164°10'05''E	100 m	Marine Water Column		MPB doi:10.1016/j.marpolbul.2007.07.011; JAM doi:10.1111/j.1365-2672.2006.03006.x; JoBM DOI 10.1002/jobm.200700227
MNA-CIBAN-0064	SAMN40943926	Pseudoalteromonas	Pseudoalteromonas	3	Terra Nova Bay	1995	74°42'3''S	164°10'05''E	0 m	Marine Water Column		MPB doi:10.1016/j.marpolbul.2007.07.011; JAM doi:10.1111/j.1365-2672.2006.03006.x; JoBM DOI 10.1002/jobm.200700227
MNA-CIBAN-0065	SAMN40943927	Pseudoalteromonas	Pseudoalteromonas	5	Terra Nova Bay	1995	74°42'3''S	164°10'05''E	50 m	Marine Water Column		MPB doi:10.1016/j.marpolbul.2007.07.011; JAM doi:10.1111/j.1365-2672.2006.03006.x; JoBM DOI 10.1002/jobm.200700227
MNA-CIBAN-0066	SAMN40943928	Pseudoalteromonas	Pseudoalteromonas	19	Terra Nova Bay	1995	74°42'3''S	164°10'05''E	50 m	Marine Water Column		MPB doi:10.1016/j.marpolbul.2007.07.011; JAM doi:10.1111/j.1365-2672.2006.03006.x; JoBM DOI 10.1002/jobm.200700227
MNA-CIBAN-0067	SAMN40943929	Pseudoalteromonas	Pseudoalteromonas	24	Terra Nova Bay	1995	74°42'3''S	164°10'05''E	100 m	Marine Water Column		MPB doi:10.1016/j.marpolbul.2007.07.011; JAM doi:10.1111/j.1365-2672.2006.03006.x; JoBM DOI 10.1002/jobm.200700227
MNA-CIBAN-0454	SAMN40943930	Pseudoalteromonas	Pseudoalteromonas	20	Terra Nova Bay	1995	74°42'3''S	164°10'05''E		Marine Water Column		MPB DOI: 10.1016/j.marpolbul.2007.07.011
MNA-CIBAN-0464	SAMN40943931	Pseudoalteromonas	Pseudoalteromonas	43	Terra Nova Bay	1995	74°42'3''S	164°10'05''E		Marine Water Column		MPB DOI: 10.1016/j.marpolbul.2007.07.011
MNA-CIBAN-0466	SAMN40943932	Pseudoalteromonas	Pseudoalteromonas	45	Terra Nova Bay	1995	74°42'3''S	164°10'05''E		Marine Water Column		MPB DOI: 10.1016/j.marpolbul.2007.07.011
MNA-CIBAN-0494	SAMN40943933	Pseudoalteromonas	Pseudoalteromonas	120	Terra Nova Bay	1995	74°42'3''S	164°10'05''E		Marine Water Column		MPB DOI: 10.1016/j.marpolbul.2007.07.011
MNA-CIBAN-0114	SAMN40943934	Pseudoalteromonas	Pseudoalteromonas	SMN1298	Terra Nova Bay	2005	74°41'33''S	164°07'15''E		Marine Water Column		MICROBECOL DOI 10.1007/s00248-011-9904-x
MNA-CIBAN-0113	SAMN40943935	Pseudoalteromonas	Pseudoalteromonas	MER144	Terra Nova Bay	2005	74°41'33''S	164°07'15''E		Marine Water Column		MICROBECOL DOI 10.1007/s00248-011-9904-x; ESPR DOI 10.1007/s11356-017-0851-z
MNA-CIBAN-0059	SAMN40943936	Pseudoalteromonas	Pseudoalteromonas	CAL260	Terra Nova Bay	2005	74° 45' 21''	164° 06' 31''		Sponge: Haliclona dancoi		SCIREP DOI:10.1038/s41598-019-52491-0
MNA-CIBAN-0060	SAMN40943937	Pseudoalteromonas	Pseudoalteromonas	2	Terra Nova Bay	2005				Sponge: Haliclona spp.		SCIREP DOI:10.1038/s41598-019-52491-0
MNA-CIBAN-0123	SAMN40943938	Pseudoalteromonas	Pseudoalteromonas	CAL451	Terra Nova Bay	2005	74° 45' 21''	164° 06' 31''		Sponge: Haliclona virens
MNA-CIBAN-0098	SAMN40943939	Pseudoalteromonas	Pseudoalteromonas	CAL107	Terra Nova Bay	2004	74° 45' 21''	164° 06' 31''		Sponge: Hemigellius pilosus		POL BIOL DOI 10.1007/s00300-013-1426-1; SCIREP DOI:10.1038/s41598-019-52491-0
MNA-CIBAN-0100	SAMN40943940	Pseudoalteromonas	Pseudoalteromonas	GW168	Terra Nova Bay	2005	74°38'0.5''S	164°09'09.8''E		Sponge: Hemigellius pilosus		POL BIOL DOI 10.1007/s00300-013-1426-1; SCIREP DOI:10.1038/s41598-019-52491-0
MNA-CIBAN-0075	SAMN40943941	Pseudoalteromonas	Pseudoalteromonas	TB5	Terra Nova Bay	2005	74° 410 S	164° 040'' E	50 m	Sponge: Lissodendoryx nobilis		RESMICROBIOL doi:10.1016/j.resmic.2008.09.013; BIOTECHNOLADV doi:10.1016/j.biotechadv.2011.06.011; POLBIOL DOI:10.1007/s00300-018-2296-3;SCIREP DOI:10.1038/s41598-019-52491-0
MNA-CIBAN-0076	SAMN40943942	Pseudoalteromonas	Pseudoalteromonas	TB6	Terra Nova Bay	2005	74° 410 S	164° 040'' E	50 m	Sponge: Lissodendoryx nobilis		BIOTECHNOLADV doi:10.1016/j.biotechadv.2011.06.011; SCIREP DOI:10.1038/s41598-019-52491-0
MNA-CIBAN-0107	SAMN40943943	Pseudoalteromonas	Pseudoalteromonas	AC71	Terra Nova Bay	2005				Sponge: Lissodendoryx nobilis		SCIREP DOI:10.1038/s41598-019-52491-0
MNA-CIBAN-0108	SAMN40943944	Pseudoalteromonas	Pseudoalteromonas	CAL494	Terra Nova Bay	2005	74° 45' 21''	164° 06' 31''		Sponge: Myxodoryx hanitschi		POLBIOL DOI:10.1007/s00300-018-2296-3
MNA-CIBAN-0110	SAMN40943945	Pseudoalteromonas	Pseudoalteromonas	RB2	Terra Nova Bay	2005	74° 410 S	164° 040'' E		Sponge: Myxodoryx hanitschi		SCIREP DOI:10.1038/s41598-019-52491-0
MNA-CIBAN-0097	SAMN40943946	Pseudoalteromonas	Pseudoalteromonas	Q18	Terra Nova Bay	2003	74° 410 S	164° 040'' E	nd	Marine Sediments		ECOTOXICOLOGY DOI 10.1007/s10646-012-1020-2
MNA-CIBAN-0198	SAMN40943947	Psychrobacter	Psychrobacter	HY3	Terra Nova Bay	2005	74°41'33''S	164°07'15''E	0 m	Marine Surface Water		POLBIOL DOI 10.1007/s00300-010-0770-7
MNA-CIBAN-0208	SAMN40943948	Psychrobacter	Psychrobacter	SMN/5/1215	Terra Nova Bay	2005	74°43'S	164°16'E	0 m	Marine Surface Water		MICROBECOL DOI 10.1007/s00248-011-9904-x; SCIREP DOI:10.1038/s41598-019-52491-0
MNA-CIBAN-0211	SAMN40943949	Psychrobacter	Psychrobacter	W2-37	Terra Nova Bay	2003	74° 410 S	164° 040'' E	nd	Marine Surface Water
MNA-CIBAN-0216	SAMN40943950	Psychrobacter	Psychrobacter	W1-15	Terra Nova Bay	2003	74° 410 S	164° 040'' E	nd	Marine Surface Water
MNA-CIBAN-0194	SAMN40943951	Psychrobacter	Psychrobacter	TB55	Terra Nova Bay	2005	74° 410 S	164° 040'' E	50 m	Sponge: Anoxycalyx joubini		RESMICROBIOL doi:10.1016/j.resmic.2008.09.013; BIOTECHNOLADV doi:10.1016/j.biotechadv.2011.06.011; POLBIOL DOI:10.1007/s00300-018-2296-3; SCIREP DOI:10.1038/s41598-019-52491-0
MNA-CIBAN-0192	SAMN40943954	Psychrobacter	Psychrobacter	16	Terra Nova Bay	1995	74°42'3''S	164°10'05''E	25 m	Marine Water Column		MPBPCB doi:10.1016/j.marpolbul.2007.07.011; JAM doi:10.1111/j.1365-2672.2006.03006.x; JoBM DOI 10.1002/jobm.200700227
MNA-CIBAN-0177	SAMN40943955	Psychrobacter	Psychrobacter	GW64	Terra Nova Bay	2005	74°38'0.5''S	164°09'09.8''E		Sponge: Haliclona spp.		SCIREP DOI:10.1038/s41598-019-52491-0
MNA-CIBAN-0178	SAMN40943956	Psychrobacter	Psychrobacter	78a	Terra Nova Bay	2005	74°38'0.5''S	164°09'09.8''E		Sponge: Haliclona spp.		SCIREP DOI:10.1038/s41598-019-52491-0
MNA-CIBAN-0184	SAMN40943957	Psychrobacter	Psychrobacter	GW208	Terra Nova Bay	2005	74°38'0.5''S	164°09'09.8''E		Sponge: Hemigellius pilosus		POL BIOL DOI 10.1007/s00300-013-1426-1; SCIREP DOI:10.1038/s41598-019-52491-0
MNA-CIBAN-0181	SAMN40943958	Psychrobacter	Pseudoalteromonas	AC40	Terra Nova Bay	2005				Sponge: Lissodendoryx nobilis
MNA-CIBAN-0197	SAMN40943959	Psychrobacter	Psychrobacter	TB20	Terra Nova Bay	2005	74° 410 S	164° 040'' E	50 m	Sponge: Lissodendoryx nobilis		BIOTECHNOLADV doi:10.1016/j.biotechadv.2011.06.011; SCIREP DOI:10.1038/s41598-019-52491-0
MNA-CIBAN-0180	SAMN40943960	Psychrobacter	Psychrobacter	CAL495	Terra Nova Bay	2005	74° 45' 21''	164° 06' 31''		Sponge: Myxodoryx hanitschi		POLBIOL DOI:10.1007/s00300-018-2296-3; SCIREP DOI:10.1038/s41598-019-52491-0
MNA-CIBAN-0213	SAMN40943962	Psychrobacter	Psychrobacter	S1-30	Terra Nova Bay	2003	74° 410 S	164° 040'' E	nd	Marine Sediments		ECOTOXICOLOGY DOI 10.1007/s10646-012-1020-2
MNA-CIBAN-0220	SAMN40943963	Psychrobacter	Psychrobacter	CAL346	Terra Nova Bay	2005	74° 45' 21''	164° 06' 31''		Sponge: Tedania charcoti		SCIREP DOI:10.1038/s41598-019-52491-0
MNA-CIBAN-0221	SAMN40943964	Psychrobacter	Psychrobacter	EVC214	Terra Nova Bay	2005				Sponge: Tedania charcoti		SCIREP DOI:10.1038/s41598-019-52491-0
MNA-CIBAN-0128	SAMN40943965	Shewanella	Shewanella	A7	Terra Nova Bay	1990	74°41'33''S	164°07'15''E	0 m	Marine Water Column	Removed from the analysis due to poor assembly quality	FEMSECO DOI: 10.1111/j.1574-6941.2007.00300.x; FEMSLE doi:10.1016/S0378-1097(03)00857-7; POLRES http://www.polarresearch.net/index.php/polar/article/view/6275; JoBM DOI 10.1002/jobm.200700227
MNA-CIBAN-0158	SAMN40943967	Shewanella	Psychrobacter	CAL606	Terra Nova Bay	2005	74° 45' 21''	164° 06' 31''	47 m	Sponge: Haliclonissa verrucosa		BIOTECHNOLADV doi:10.1016/j.biotechadv.2011.06.011; AEM DOI: 10.1128/AEM.01624-17 ; SCIREP DOI:10.1038/s41598-019-52491-0
MNA-CIBAN-0140	SAMN40943968	Shewanella	Shewanella	CAL98	Terra Nova Bay	2004	74° 45' 21''	164° 06' 31''		Sponge: Hemigellius pilosus		POL BIOL DOI 10.1007/s00300-013-1426-1; POLBIOL DOI:10.1007/s00300-018-2296-3
MNA-CIBAN-0136	SAMN40943969	Shewanella	Shewanella	AC34	Terra Nova Bay	2005				Sponge: Lissodendoryx nobilis		POLBIOL DOI:10.1007/s00300-018-2296-3; SCIREP DOI:10.1038/s41598-019-52491-0
MNA-CIBAN-0142	SAMN40943970	Shewanella	Shewanella	TB4	Terra Nova Bay	2005	74° 410 S	164° 040'' E	50 m	Sponge: Lissodendoryx nobilis		RESMICROBIOL doi:10.1016/j.resmic.2008.09.013; BIOTECHNOLADV doi:10.1016/j.biotechadv.2011.06.011; JMASSSPECTROM DOI 10.1002/jms.1987; SCIREP DOI:10.1038/s41598-019-52491-0
MNA-CIBAN-0143	SAMN40943971	Shewanella	Shewanella	TB7	Terra Nova Bay	2005	74° 410 S	164° 040'' E	50 m	Sponge: Lissodendoryx nobilis		RESMICROBIOL doi:10.1016/j.resmic.2008.09.013; BIOTECHNOLADV doi:10.1016/j.biotechadv.2011.06.011; SCIREP DOI:10.1038/s41598-019-52491-0
MNA-CIBAN-0169	SAMN40943972	Shewanella	Shewanella	AC91	Terra Nova Bay	2005	74°46 55.6 S	164°00 23.4 E		Sponge: Phorbas glaberrimus		POLBIOL DOI:10.1007/s00300-018-2296-3; SCIREP DOI:10.1038/s41598-019-52491-0
MNA-CIBAN-0166	SAMN40943973	Shewanella	Shewanella	S1-58	Terra Nova Bay	2003	74° 410 S	164° 040'' E	nd	Marine Sediments		ECOTOXICOLOGY DOI 10.1007/s10646-012-1020-2
MNA-CIBAN-0167	SAMN40943974	Shewanella	Shewanella	S1-49	Terra Nova Bay	2003	74° 410 S	164° 040'' E	nd	Marine Sediments		ECOTOXICOLOGY DOI 10.1007/s10646-012-1020-2
MNA-CIBAN-0130	SAMN40943976	Shewanella	Shewanella	T24	Terra Nova Bay	2005	74°38'0.5''S	164°09'09.8''E		Sponge: Tedania charcoti		SCIREP DOI:10.1038/s41598-019-52491-0
MNA-CIBAN-0224	SAMN40943977	Pseudomonas	Pseudomonas	HY2	Terra Nova Bay	2005	74°41'33''S	164°07'15''E	0 m	Marine Water Column		POLBIOL DOI 10.1007/s00300-010-0770-7
MNA-CIBAN-0225	SAMN40943978	Pseudomonas	Pseudomonas	HY14	Terra Nova Bay	2005	74°46 55.6 S	164°00 23.4 E	27 M	Marine Water Column		POLBIOL DOI 10.1007/s00300-010-0770-7
MNA-CIBAN-0226	SAMN40943979	Pseudomonas	Pseudomonas	HY13	Terra Nova Bay	2005	74°38'0.5''S	164°09'09.8''E	0 m	Marine Water Column		POLBIOL DOI 10.1007/s00300-010-0770-7
MNA-CIBAN-0227	SAMN40943980	Pseudomonas	Pseudomonas	HY7a	Terra Nova Bay	2005	74°41 42 S	164°07 23 E	0 m	Marine Water Column		POLBIOL DOI 10.1007/s00300-010-0770-7
MNA-CIBAN-0222	SAMN40943981	Pseudomonas	Pseudomonas	E45	Terra Nova Bay	1998	74°43'S	164°16'E	25 m	Marine Water Column		FEMSECO DOI: 10.1111/j.1574-6941.2007.00300.x; FEMSLE doi:10.1016/S0378-1097(03)00857-7; POLRES http://www.polarresearch.net/index.php/polar/article/view/6275; JoBM DOI 10.1002/jobm.200700227
MNA-CIBAN-0223	SAMN40943982	Pseudomonas	Pseudomonas	65/3	Terra Nova Bay	1998	nd	nd	nd	Intestine of Trematomus bernacchii		JAM doi:10.1111/j.1365-2672.2006.03006.x; JoBM DOI 10.1002/jobm.200700227
MNA-CIBAN-0231	SAMN40943983	Pseudomonas	Pseudomonas	H26/SER47	Terra Nova Bay	2005	74° 45' 21''	164° 06' 31''		Sponge: Haliclona spp.		SCIREP DOI:10.1038/s41598-019-52491-0
MNA-CIBAN-0038	SAMN40943984	Alteromonas	Psychromonas	GW104	Terra Nova Bay	2005	74°38'0.5''S	164°09'09.8''E		Sponge: Phorbas glaberrimus	Removed from the analysis because not included in the main clusters	SCIREP DOI:10.1038/s41598-019-52491-0
MNA-CIBAN-0048	SAMN40943985	Marinobacter	Pseudoalteromonas	Q36	Terra Nova Bay	2003	74° 410 S	164° 040'' E	nd	Marine Sediments
MNA-CIBAN-0050	SAMN40943986	Marinobacter	Pseudomonas	W1-16	Terra Nova Bay	2003	74° 410 S	164° 040'' E	0 M	Marine Surface Water	Removed from the analysis due to poor assembly quality
MNA-CIBAN-0052	SAMN40943987	Colwellia	Bacillus	GW185	Terra Nova Bay	2005	74°38'0.5''S	164°09'09.8''E		Sponge: Hemigellius pilosus	Removed from the analysis due to poor assembly quality	POL BIOL DOI 10.1007/s00300-013-1426-1; AEM DOI: 10.1128/AEM.01624-17 ; SCIREP DOI:10.1038/s41598-019-52491-0
MNA-CIBAN-0174	SAMN40943990	Marinomonas	Marinomonas	E12	Terra Nova Bay	1990	74°43'S	164°16'E	5 m	Marine Water Column	Removed from the analysis because not included in the main clusters	FEMSECO DOI: 10.1111/j.1574-6941.2007.00300.x; FEMSLE doi:10.1016/S0378-1097(03)00857-7; POLRES http://www.polarresearch.net/index.php/polar/article/view/6275; JoBM DOI 10.1002/jobm.200700227
MNA-CIBAN-0175	SAMN40943991	Marinomonas	Marinomonas	W1-45	Terra Nova Bay	2003	74° 410 S	164° 040'' E	nd	Marine Surface Water	Removed from the analysis because not included in the main clusters
MNA-CIBAN-0232	SAMN40943992	Vibrio	Pseudoalteromonas	69	Terra Nova Bay	1995	74°42'3''S	164°10'05''E	25 m	Marine Water Column		MPBPCB doi:10.1016/j.marpolbul.2007.07.011; JAM doi:10.1111/j.1365-2672.2006.03006.x; JoBM DOI 10.1002/jobm.200700227
