# Supplementary material for: Functional Genomics of a Collection of Gammaproteobacteria Isolated from Antarctica
Source: Mar Drugs. 2024 May 23;22(6):238. doi: 10.3390/md22060238 (PMC11205219; doi:10.3390/md22060238)
Supplement: Supplementary file 1 [file marinedrugs-22-00238-s001.zip › Additional File S2.xlsx]

## Sheet: Assembly information
Assembly	Pseudoalteromonas TB43
# contigs (>= 0 bp)	339
# contigs (>= 1000 bp)	86
# contigs (>= 5000 bp)	67
# contigs (>= 10000 bp)	62
# contigs (>= 25000 bp)	47
# contigs (>= 50000 bp)	32
Total length (>= 0 bp)	4249362
Total length (>= 1000 bp)	4197084
Total length (>= 5000 bp)	4158636
Total length (>= 10000 bp)	4121926
Total length (>= 25000 bp)	3887121
Total length (>= 50000 bp)	3328616
# contigs	92
Largest contig	361477
Total length	4201578
GC (%)	40.31
N50	91776
N90	33142
auN	111571.1
L50	16
L90	44
# N's per 100 kbp	0.00
Assembly	Pseudoalteromonas D48
# contigs (>= 0 bp)	368
# contigs (>= 1000 bp)	112
# contigs (>= 5000 bp)	87
# contigs (>= 10000 bp)	75
# contigs (>= 25000 bp)	62
# contigs (>= 50000 bp)	33
Total length (>= 0 bp)	4300209
Total length (>= 1000 bp)	4243637
Total length (>= 5000 bp)	4184529
Total length (>= 10000 bp)	4094106
Total length (>= 25000 bp)	3877187
Total length (>= 50000 bp)	2782904
# contigs	124
Largest contig	125844
Total length	4252372
GC (%)	40.46
N50	70259
N90	26915
auN	69947.4
L50	23
L90	61
# N's per 100 kbp	0.00
Assembly	Pseudoalteromonas G24
# contigs (>= 0 bp)	468
# contigs (>= 1000 bp)	106
# contigs (>= 5000 bp)	81
# contigs (>= 10000 bp)	72
# contigs (>= 25000 bp)	51
# contigs (>= 50000 bp)	31
Total length (>= 0 bp)	4191090
Total length (>= 1000 bp)	4097556
Total length (>= 5000 bp)	4042913
Total length (>= 10000 bp)	3971870
Total length (>= 25000 bp)	3628883
Total length (>= 50000 bp)	2906269
# contigs	123
Largest contig	170481
Total length	4109230
GC (%)	40.14
N50	85692
N90	23041
auN	83931.9
L50	18
L90	54
# N's per 100 kbp	0.00
Assembly	Pseudoalteromonas 41
# contigs (>= 0 bp)	1171
# contigs (>= 1000 bp)	83
# contigs (>= 5000 bp)	66
# contigs (>= 10000 bp)	62
# contigs (>= 25000 bp)	44
# contigs (>= 50000 bp)	29
Total length (>= 0 bp)	5010206
Total length (>= 1000 bp)	4716678
Total length (>= 5000 bp)	4682419
Total length (>= 10000 bp)	4650874
Total length (>= 25000 bp)	4307706
Total length (>= 50000 bp)	3757241
# contigs	106
Largest contig	372036
Total length	4730362
GC (%)	39.05
N50	122453
N90	26567
auN	140859.1
L50	13
L90	43
# N's per 100 kbp	0.00
Assembly	Pseudoalteromonas 3
# contigs (>= 0 bp)	498
# contigs (>= 1000 bp)	59
# contigs (>= 5000 bp)	49
# contigs (>= 10000 bp)	43
# contigs (>= 25000 bp)	30
# contigs (>= 50000 bp)	19
Total length (>= 0 bp)	4007088
Total length (>= 1000 bp)	3915813
Total length (>= 5000 bp)	3894845
Total length (>= 10000 bp)	3847994
Total length (>= 25000 bp)	3624913
Total length (>= 50000 bp)	3197569
# contigs	67
Largest contig	595288
Total length	3921411
GC (%)	39.97
N50	174156
N90	35205
auN	224709.9
L50	7
L90	27
# N's per 100 kbp	0.00
Assembly	Pseudoalteromonas 5
# contigs (>= 0 bp)	629
# contigs (>= 1000 bp)	77
# contigs (>= 5000 bp)	61
# contigs (>= 10000 bp)	54
# contigs (>= 25000 bp)	38
# contigs (>= 50000 bp)	30
Total length (>= 0 bp)	4236956
Total length (>= 1000 bp)	4117458
Total length (>= 5000 bp)	4081144
Total length (>= 10000 bp)	4033112
Total length (>= 25000 bp)	3772244
Total length (>= 50000 bp)	3467535
# contigs	92
Largest contig	301268
Total length	4127136
GC (%)	40.01
N50	109775
N90	32114
auN	139521.8
L50	11
L90	37
# N's per 100 kbp	0.00
Assembly	Pseudoalteromonas 19
# contigs (>= 0 bp)	768
# contigs (>= 1000 bp)	90
# contigs (>= 5000 bp)	69
# contigs (>= 10000 bp)	58
# contigs (>= 25000 bp)	39
# contigs (>= 50000 bp)	25
Total length (>= 0 bp)	4121924
Total length (>= 1000 bp)	3975745
Total length (>= 5000 bp)	3930656
Total length (>= 10000 bp)	3835090
Total length (>= 25000 bp)	3514340
Total length (>= 50000 bp)	2988383
# contigs	102
Largest contig	303844
Total length	3983950
GC (%)	39.77
N50	98869
N90	20154
auN	125194.5
L50	12
L90	43
# N's per 100 kbp	0.00
Assembly	Pseudoalteromonas 24
# contigs (>= 0 bp)	1053
# contigs (>= 1000 bp)	81
# contigs (>= 5000 bp)	61
# contigs (>= 10000 bp)	58
# contigs (>= 25000 bp)	38
# contigs (>= 50000 bp)	25
Total length (>= 0 bp)	4217714
Total length (>= 1000 bp)	3961095
Total length (>= 5000 bp)	3922541
Total length (>= 10000 bp)	3899749
Total length (>= 25000 bp)	3532984
Total length (>= 50000 bp)	3050686
# contigs	103
Largest contig	382963
Total length	3975851
GC (%)	39.82
N50	99680
N90	24270
auN	152726.4
L50	10
L90	40
# N's per 100 kbp	0.00
Assembly	Pseudoalteromonas 20
# contigs (>= 0 bp)	455
# contigs (>= 1000 bp)	89
# contigs (>= 5000 bp)	67
# contigs (>= 10000 bp)	56
# contigs (>= 25000 bp)	43
# contigs (>= 50000 bp)	30
Total length (>= 0 bp)	4025045
Total length (>= 1000 bp)	3942152
Total length (>= 5000 bp)	3897262
Total length (>= 10000 bp)	3818397
Total length (>= 25000 bp)	3587897
Total length (>= 50000 bp)	3094982
# contigs	105
Largest contig	225531
Total length	3953035
GC (%)	39.84
N50	90965
N90	28863
auN	102735.7
L50	15
L90	42
# N's per 100 kbp	0.00
Assembly	Pseudoalteromonas 43
# contigs (>= 0 bp)	674
# contigs (>= 1000 bp)	79
# contigs (>= 5000 bp)	63
# contigs (>= 10000 bp)	58
# contigs (>= 25000 bp)	40
# contigs (>= 50000 bp)	26
Total length (>= 0 bp)	4111448
Total length (>= 1000 bp)	3966605
Total length (>= 5000 bp)	3936970
Total length (>= 10000 bp)	3899237
Total length (>= 25000 bp)	3570265
Total length (>= 50000 bp)	3030999
# contigs	93
Largest contig	383131
Total length	3977402
GC (%)	39.81
N50	100558
N90	24498
auN	139540.2
L50	11
L90	41
# N's per 100 kbp	0.00
Assembly	Pseudoalteromonas 45
# contigs (>= 0 bp)	886
# contigs (>= 1000 bp)	95
# contigs (>= 5000 bp)	69
# contigs (>= 10000 bp)	60
# contigs (>= 25000 bp)	41
# contigs (>= 50000 bp)	27
Total length (>= 0 bp)	4154414
Total length (>= 1000 bp)	3969935
Total length (>= 5000 bp)	3909935
Total length (>= 10000 bp)	3834257
Total length (>= 25000 bp)	3513323
Total length (>= 50000 bp)	2990489
# contigs	113
Largest contig	299664
Total length	3982443
GC (%)	39.77
N50	98194
N90	20217
auN	109485.9
L50	14
L90	45
# N's per 100 kbp	0.00
Assembly	Pseudoalteromonas 120
# contigs (>= 0 bp)	423
# contigs (>= 1000 bp)	83
# contigs (>= 5000 bp)	64
# contigs (>= 10000 bp)	57
# contigs (>= 25000 bp)	39
# contigs (>= 50000 bp)	25
Total length (>= 0 bp)	4036589
Total length (>= 1000 bp)	3958821
Total length (>= 5000 bp)	3918116
Total length (>= 10000 bp)	3866835
Total length (>= 25000 bp)	3541468
Total length (>= 50000 bp)	3033911
# contigs	96
Largest contig	358353
Total length	3968647
GC (%)	39.83
N50	100613
N90	24271
auN	141504.3
L50	11
L90	41
# N's per 100 kbp	0.00
Assembly	Pseudoalteromonas SMN1298
# contigs (>= 0 bp)	379
# contigs (>= 1000 bp)	70
# contigs (>= 5000 bp)	56
# contigs (>= 10000 bp)	52
# contigs (>= 25000 bp)	43
# contigs (>= 50000 bp)	34
Total length (>= 0 bp)	4648720
Total length (>= 1000 bp)	4574775
Total length (>= 5000 bp)	4549270
Total length (>= 10000 bp)	4518050
Total length (>= 25000 bp)	4375067
Total length (>= 50000 bp)	4022199
# contigs	78
Largest contig	260626
Total length	4579889
GC (%)	39.02
N50	115361
N90	41674
auN	126997.9
L50	15
L90	37
# N's per 100 kbp	0.00
Assembly	Pseudoalteromonas MER144
# contigs (>= 0 bp)	939
# contigs (>= 1000 bp)	177
# contigs (>= 5000 bp)	126
# contigs (>= 10000 bp)	103
# contigs (>= 25000 bp)	56
# contigs (>= 50000 bp)	23
Total length (>= 0 bp)	4383604
Total length (>= 1000 bp)	4203487
Total length (>= 5000 bp)	4078943
Total length (>= 10000 bp)	3915812
Total length (>= 25000 bp)	3061599
Total length (>= 50000 bp)	1853814
# contigs	206
Largest contig	171426
Total length	4224072
GC (%)	40.15
N50	45761
N90	13704
auN	54320.2
L50	29
L90	94
# N's per 100 kbp	0.00
Assembly	Pseudoalteromonas CAL260
# contigs (>= 0 bp)	363
# contigs (>= 1000 bp)	62
# contigs (>= 5000 bp)	50
# contigs (>= 10000 bp)	44
# contigs (>= 25000 bp)	33
# contigs (>= 50000 bp)	25
Total length (>= 0 bp)	3976661
Total length (>= 1000 bp)	3910594
Total length (>= 5000 bp)	3881059
Total length (>= 10000 bp)	3830571
Total length (>= 25000 bp)	3673887
Total length (>= 50000 bp)	3375256
# contigs	70
Largest contig	291626
Total length	3916164
GC (%)	39.90
N50	135479
N90	39336
auN	144775.5
L50	11
L90	29
# N's per 100 kbp	0.00
Assembly	Pseudoalteromonas 2
# contigs (>= 0 bp)	421
# contigs (>= 1000 bp)	73
# contigs (>= 5000 bp)	56
# contigs (>= 10000 bp)	50
# contigs (>= 25000 bp)	45
# contigs (>= 50000 bp)	30
Total length (>= 0 bp)	4597773
Total length (>= 1000 bp)	4520691
Total length (>= 5000 bp)	4484958
Total length (>= 10000 bp)	4434670
Total length (>= 25000 bp)	4345482
Total length (>= 50000 bp)	3748607
# contigs	77
Largest contig	344774
Total length	4523746
GC (%)	39.11
N50	129833
N90	42245
auN	135211.9
L50	13
L90	38
# N's per 100 kbp	0.00
Assembly	Pseudoalteromonas CAL451
# contigs (>= 0 bp)	3950
# contigs (>= 1000 bp)	123
# contigs (>= 5000 bp)	58
# contigs (>= 10000 bp)	55
# contigs (>= 25000 bp)	43
# contigs (>= 50000 bp)	33
Total length (>= 0 bp)	5938736
Total length (>= 1000 bp)	4577403
Total length (>= 5000 bp)	4480178
Total length (>= 10000 bp)	4454786
Total length (>= 25000 bp)	4233732
Total length (>= 50000 bp)	3863043
# contigs	711
Largest contig	228366
Total length	4959734
GC (%)	39.21
N50	106823
N90	9498
auN	109802.4
L50	16
L90	56
# N's per 100 kbp	0.00
Assembly	Pseudoalteromonas CAL107
# contigs (>= 0 bp)	289
# contigs (>= 1000 bp)	68
# contigs (>= 5000 bp)	55
# contigs (>= 10000 bp)	54
# contigs (>= 25000 bp)	36
# contigs (>= 50000 bp)	28
Total length (>= 0 bp)	4584503
Total length (>= 1000 bp)	4537878
Total length (>= 5000 bp)	4509711
Total length (>= 10000 bp)	4500279
Total length (>= 25000 bp)	4172086
Total length (>= 50000 bp)	3887181
# contigs	74
Largest contig	372024
Total length	4541513
GC (%)	39.16
N50	146787
N90	31878
auN	160146.2
L50	11
L90	33
# N's per 100 kbp	0.00
Assembly	Pseudoalteromonas GW168
# contigs (>= 0 bp)	1379
# contigs (>= 1000 bp)	66
# contigs (>= 5000 bp)	56
# contigs (>= 10000 bp)	54
# contigs (>= 25000 bp)	42
# contigs (>= 50000 bp)	31
Total length (>= 0 bp)	4839302
Total length (>= 1000 bp)	4477312
Total length (>= 5000 bp)	4460791
Total length (>= 10000 bp)	4442135
Total length (>= 25000 bp)	4224181
Total length (>= 50000 bp)	3782214
# contigs	104
Largest contig	244375
Total length	4500994
GC (%)	39.13
N50	125358
N90	40936
auN	127424.9
L50	13
L90	37
# N's per 100 kbp	0.00
Assembly	Pseudoalteromonas TB5
# contigs (>= 0 bp)	292
# contigs (>= 1000 bp)	81
# contigs (>= 5000 bp)	64
# contigs (>= 10000 bp)	58
# contigs (>= 25000 bp)	49
# contigs (>= 50000 bp)	32
Total length (>= 0 bp)	4559333
Total length (>= 1000 bp)	4515768
Total length (>= 5000 bp)	4481872
Total length (>= 10000 bp)	4438740
Total length (>= 25000 bp)	4284572
Total length (>= 50000 bp)	3626667
# contigs	89
Largest contig	202312
Total length	4521198
GC (%)	39.11
N50	125322
N90	37182
auN	109743.9
L50	15
L90	43
# N's per 100 kbp	0.00
Assembly	Pseudoalteromonas TB6
# contigs (>= 0 bp)	353
# contigs (>= 1000 bp)	96
# contigs (>= 5000 bp)	72
# contigs (>= 10000 bp)	64
# contigs (>= 25000 bp)	49
# contigs (>= 50000 bp)	30
Total length (>= 0 bp)	4559386
Total length (>= 1000 bp)	4499926
Total length (>= 5000 bp)	4451414
Total length (>= 10000 bp)	4389578
Total length (>= 25000 bp)	4138850
Total length (>= 50000 bp)	3396691
# contigs	115
Largest contig	203201
Total length	4513745
GC (%)	39.10
N50	106575
N90	29991
auN	105129.4
L50	16
L90	47
# N's per 100 kbp	0.00
Assembly	Pseudoalteromonas AC71
# contigs (>= 0 bp)	277
# contigs (>= 1000 bp)	72
# contigs (>= 5000 bp)	55
# contigs (>= 10000 bp)	50
# contigs (>= 25000 bp)	42
# contigs (>= 50000 bp)	28
Total length (>= 0 bp)	4558430
Total length (>= 1000 bp)	4519027
Total length (>= 5000 bp)	4487790
Total length (>= 10000 bp)	4448895
Total length (>= 25000 bp)	4307002
Total length (>= 50000 bp)	3756485
# contigs	78
Largest contig	353836
Total length	4523075
GC (%)	39.11
N50	144315
N90	42947
auN	142983.1
L50	12
L90	35
# N's per 100 kbp	0.00
Assembly	Pseudoalteromonas CAL494
# contigs (>= 0 bp)	583
# contigs (>= 1000 bp)	67
# contigs (>= 5000 bp)	51
# contigs (>= 10000 bp)	48
# contigs (>= 25000 bp)	42
# contigs (>= 50000 bp)	28
Total length (>= 0 bp)	4642763
Total length (>= 1000 bp)	4519661
Total length (>= 5000 bp)	4489952
Total length (>= 10000 bp)	4465801
Total length (>= 25000 bp)	4354265
Total length (>= 50000 bp)	3814410
# contigs	72
Largest contig	353835
Total length	4523043
GC (%)	39.10
N50	144315
N90	42590
auN	145921.6
L50	12
L90	34
# N's per 100 kbp	0.00
Assembly	Pseudoalteromonas RB2
# contigs (>= 0 bp)	515
# contigs (>= 1000 bp)	93
# contigs (>= 5000 bp)	71
# contigs (>= 10000 bp)	64
# contigs (>= 25000 bp)	54
# contigs (>= 50000 bp)	36
Total length (>= 0 bp)	4787389
Total length (>= 1000 bp)	4688805
Total length (>= 5000 bp)	4640060
Total length (>= 10000 bp)	4583273
Total length (>= 25000 bp)	4406205
Total length (>= 50000 bp)	3672714
# contigs	105
Largest contig	302710
Total length	4696447
GC (%)	38.99
N50	84902
N90	38658
auN	115704.0
L50	17
L90	49
# N's per 100 kbp	0.00
Assembly	Pseudoalteromonas Q18
# contigs (>= 0 bp)	811
# contigs (>= 1000 bp)	51
# contigs (>= 5000 bp)	42
# contigs (>= 10000 bp)	37
# contigs (>= 25000 bp)	29
# contigs (>= 50000 bp)	22
Total length (>= 0 bp)	4231741
Total length (>= 1000 bp)	4038422
Total length (>= 5000 bp)	4021502
Total length (>= 10000 bp)	3979978
Total length (>= 25000 bp)	3862136
Total length (>= 50000 bp)	3601009
# contigs	66
Largest contig	461131
Total length	4048082
GC (%)	39.89
N50	176794
N90	46404
auN	215687.7
L50	7
L90	23
# N's per 100 kbp	0.00
Assembly	Pseudoalteromonas HY3
# contigs (>= 0 bp)	527
# contigs (>= 1000 bp)	74
# contigs (>= 5000 bp)	58
# contigs (>= 10000 bp)	50
# contigs (>= 25000 bp)	34
# contigs (>= 50000 bp)	23
Total length (>= 0 bp)	3525837
Total length (>= 1000 bp)	3407169
Total length (>= 5000 bp)	3375012
Total length (>= 10000 bp)	3316277
Total length (>= 25000 bp)	3033969
Total length (>= 50000 bp)	2667666
# contigs	88
Largest contig	272404
Total length	3417403
GC (%)	43.37
N50	100815
N90	23086
auN	125913.6
L50	10
L90	36
# N's per 100 kbp	0.00
Assembly	Pseudoalteromonas SMN/5/1215
# contigs (>= 0 bp)	295
# contigs (>= 1000 bp)	17
# contigs (>= 5000 bp)	13
# contigs (>= 10000 bp)	10
# contigs (>= 25000 bp)	9
# contigs (>= 50000 bp)	8
Total length (>= 0 bp)	3351496
Total length (>= 1000 bp)	3277077
Total length (>= 5000 bp)	3266174
Total length (>= 10000 bp)	3246896
Total length (>= 25000 bp)	3235875
Total length (>= 50000 bp)	3204141
# contigs	22
Largest contig	875945
Total length	3280221
GC (%)	41.88
N50	830177
N90	184760
auN	599305.6
L50	2
L90	6
# N's per 100 kbp	0.00
Assembly	Psychrobacter W2-37
# contigs (>= 0 bp)	678
# contigs (>= 1000 bp)	35
# contigs (>= 5000 bp)	26
# contigs (>= 10000 bp)	21
# contigs (>= 25000 bp)	19
# contigs (>= 50000 bp)	18
Total length (>= 0 bp)	3570735
Total length (>= 1000 bp)	3400195
Total length (>= 5000 bp)	3384676
Total length (>= 10000 bp)	3347547
Total length (>= 25000 bp)	3313900
Total length (>= 50000 bp)	3269730
# contigs	42
Largest contig	687525
Total length	3405045
GC (%)	43.41
N50	188888
N90	85882
auN	297359.2
L50	5
L90	16
# N's per 100 kbp	0.00
Assembly	Psychrobacter W1-15
# contigs (>= 0 bp)	2453
# contigs (>= 1000 bp)	21
# contigs (>= 5000 bp)	16
# contigs (>= 10000 bp)	14
# contigs (>= 25000 bp)	14
# contigs (>= 50000 bp)	12
Total length (>= 0 bp)	3769955
Total length (>= 1000 bp)	3089523
Total length (>= 5000 bp)	3081380
Total length (>= 10000 bp)	3068071
Total length (>= 25000 bp)	3068071
Total length (>= 50000 bp)	3009169
# contigs	60
Largest contig	507745
Total length	3114322
GC (%)	42.44
N50	333956
N90	91549
auN	322453.4
L50	4
L90	10
# N's per 100 kbp	0.00
Assembly	Psychrobacter TB55
# contigs (>= 0 bp)	996
# contigs (>= 1000 bp)	26
# contigs (>= 5000 bp)	18
# contigs (>= 10000 bp)	17
# contigs (>= 25000 bp)	14
# contigs (>= 50000 bp)	13
Total length (>= 0 bp)	3640944
Total length (>= 1000 bp)	3394833
Total length (>= 5000 bp)	3380329
Total length (>= 10000 bp)	3375258
Total length (>= 25000 bp)	3328427
Total length (>= 50000 bp)	3302296
# contigs	31
Largest contig	679807
Total length	3398142
GC (%)	42.44
N50	334933
N90	133376
auN	342336.8
L50	4
L90	11
# N's per 100 kbp	0.00
Assembly	Psychrobacter 16
# contigs (>= 0 bp)	823
# contigs (>= 1000 bp)	36
# contigs (>= 5000 bp)	28
# contigs (>= 10000 bp)	20
# contigs (>= 25000 bp)	18
# contigs (>= 50000 bp)	17
Total length (>= 0 bp)	3026140
Total length (>= 1000 bp)	2817845
Total length (>= 5000 bp)	2801347
Total length (>= 10000 bp)	2744944
Total length (>= 25000 bp)	2711755
Total length (>= 50000 bp)	2665512
# contigs	42
Largest contig	449179
Total length	2821740
GC (%)	42.34
N50	259742
N90	59527
auN	226422.1
L50	5
L90	15
# N's per 100 kbp	0.00
Assembly	Psychrobacter GW64
# contigs (>= 0 bp)	739
# contigs (>= 1000 bp)	56
# contigs (>= 5000 bp)	44
# contigs (>= 10000 bp)	41
# contigs (>= 25000 bp)	30
# contigs (>= 50000 bp)	22
Total length (>= 0 bp)	3574069
Total length (>= 1000 bp)	3396682
Total length (>= 5000 bp)	3376810
Total length (>= 10000 bp)	3353444
Total length (>= 25000 bp)	3183351
Total length (>= 50000 bp)	2917966
# contigs	64
Largest contig	401075
Total length	3402013
GC (%)	43.42
N50	131545
N90	36053
auN	171589.4
L50	8
L90	26
# N's per 100 kbp	0.00
Assembly	Psychrobacter 78a
# contigs (>= 0 bp)	294
# contigs (>= 1000 bp)	64
# contigs (>= 5000 bp)	50
# contigs (>= 10000 bp)	45
# contigs (>= 25000 bp)	32
# contigs (>= 50000 bp)	22
Total length (>= 0 bp)	3469514
Total length (>= 1000 bp)	3405058
Total length (>= 5000 bp)	3378095
Total length (>= 10000 bp)	3343364
Total length (>= 25000 bp)	3132363
Total length (>= 50000 bp)	2791738
# contigs	83
Largest contig	415323
Total length	3419394
GC (%)	43.37
N50	115111
N90	29758
auN	161013.2
L50	8
L90	30
# N's per 100 kbp	0.00
Assembly	Psychrobacter GW208
# contigs (>= 0 bp)	293
# contigs (>= 1000 bp)	91
# contigs (>= 5000 bp)	64
# contigs (>= 10000 bp)	55
# contigs (>= 25000 bp)	40
# contigs (>= 50000 bp)	30
Total length (>= 0 bp)	3443788
Total length (>= 1000 bp)	3390821
Total length (>= 5000 bp)	3339241
Total length (>= 10000 bp)	3276687
Total length (>= 25000 bp)	3016416
Total length (>= 50000 bp)	2678958
# contigs	106
Largest contig	231182
Total length	3401328
GC (%)	43.34
N50	71215
N90	22871
auN	92628.5
L50	15
L90	42
# N's per 100 kbp	0.00
Assembly	Psychrobacter AC40 / Pseudoalteromonas AC40
# contigs (>= 0 bp)	414
# contigs (>= 1000 bp)	73
# contigs (>= 5000 bp)	55
# contigs (>= 10000 bp)	49
# contigs (>= 25000 bp)	44
# contigs (>= 50000 bp)	29
Total length (>= 0 bp)	4596359
Total length (>= 1000 bp)	4520404
Total length (>= 5000 bp)	4483841
Total length (>= 10000 bp)	4435006
Total length (>= 25000 bp)	4341454
Total length (>= 50000 bp)	3743343
# contigs	79
Largest contig	353835
Total length	4524611
GC (%)	39.10
N50	131390
N90	42245
auN	136282.5
L50	13
L90	37
# N's per 100 kbp	0.00
Assembly	Psychrobacter TB20
# contigs (>= 0 bp)	1588
# contigs (>= 1000 bp)	72
# contigs (>= 5000 bp)	52
# contigs (>= 10000 bp)	50
# contigs (>= 25000 bp)	40
# contigs (>= 50000 bp)	26
Total length (>= 0 bp)	3404245
Total length (>= 1000 bp)	2986678
Total length (>= 5000 bp)	2944088
Total length (>= 10000 bp)	2926314
Total length (>= 25000 bp)	2754082
Total length (>= 50000 bp)	2240493
# contigs	92
Largest contig	170299
Total length	3001498
GC (%)	44.80
N50	77459
N90	30427
auN	80582.4
L50	14
L90	39
# N's per 100 kbp	0.00
Assembly	Psychrobacter CAL495
# contigs (>= 0 bp)	545
# contigs (>= 1000 bp)	89
# contigs (>= 5000 bp)	62
# contigs (>= 10000 bp)	52
# contigs (>= 25000 bp)	39
# contigs (>= 50000 bp)	28
Total length (>= 0 bp)	3557195
Total length (>= 1000 bp)	3437993
Total length (>= 5000 bp)	3389703
Total length (>= 10000 bp)	3324125
Total length (>= 25000 bp)	3099243
Total length (>= 50000 bp)	2727483
# contigs	100
Largest contig	295070
Total length	3445637
GC (%)	43.32
N50	75697
N90	23541
auN	108841.2
L50	13
L90	40
# N's per 100 kbp	0.00
Assembly	Psychrobacter S1-30
# contigs (>= 0 bp)	215
# contigs (>= 1000 bp)	28
# contigs (>= 5000 bp)	24
# contigs (>= 10000 bp)	22
# contigs (>= 25000 bp)	21
# contigs (>= 50000 bp)	17
Total length (>= 0 bp)	3368880
Total length (>= 1000 bp)	3320398
Total length (>= 5000 bp)	3312310
Total length (>= 10000 bp)	3299787
Total length (>= 25000 bp)	3288734
Total length (>= 50000 bp)	3171672
# contigs	32
Largest contig	442501
Total length	3323036
GC (%)	41.86
N50	229162
N90	84154
auN	261345.7
L50	5
L90	15
# N's per 100 kbp	0.00
Assembly	Psychrobacter CAL346
# contigs (>= 0 bp)	838
# contigs (>= 1000 bp)	24
# contigs (>= 5000 bp)	12
# contigs (>= 10000 bp)	8
# contigs (>= 25000 bp)	7
# contigs (>= 50000 bp)	7
Total length (>= 0 bp)	3251930
Total length (>= 1000 bp)	3034007
Total length (>= 5000 bp)	3009529
Total length (>= 10000 bp)	2980497
Total length (>= 25000 bp)	2956478
Total length (>= 50000 bp)	2956478
# contigs	33
Largest contig	1543655
Total length	3039965
GC (%)	42.42
N50	1543655
N90	184224
auN	917796.1
L50	1
L90	5
# N's per 100 kbp	0.00
Assembly	Psychrobacter EVC214
# contigs (>= 0 bp)	2972
# contigs (>= 1000 bp)	78
# contigs (>= 5000 bp)	63
# contigs (>= 10000 bp)	54
# contigs (>= 25000 bp)	40
# contigs (>= 50000 bp)	26
Total length (>= 0 bp)	3977080
Total length (>= 1000 bp)	3178171
Total length (>= 5000 bp)	3147479
Total length (>= 10000 bp)	3082746
Total length (>= 25000 bp)	2877907
Total length (>= 50000 bp)	2367309
# contigs	125
Largest contig	196925
Total length	3209203
GC (%)	42.70
N50	69636
N90	20440
auN	89547.5
L50	14
L90	41
# N's per 100 kbp	0.00
Assembly	Shewanella A7
# contigs (>= 0 bp)	17604
# contigs (>= 1000 bp)	1538
# contigs (>= 5000 bp)	150
# contigs (>= 10000 bp)	52
# contigs (>= 25000 bp)	9
# contigs (>= 50000 bp)	1
Total length (>= 0 bp)	8627495
Total length (>= 1000 bp)	4398769
Total length (>= 5000 bp)	1609172
Total length (>= 10000 bp)	960355
Total length (>= 25000 bp)	350677
Total length (>= 50000 bp)	87193
# contigs	3424
Largest contig	87193
Total length	5687060
GC (%)	41.28
N50	2416
N90	667
auN	6691.6
L50	516
L90	2429
# N's per 100 kbp	0.00
Assembly	Shewanella CAL606 / Psychrobacter CAL606
# contigs (>= 0 bp)	497
# contigs (>= 1000 bp)	86
# contigs (>= 5000 bp)	60
# contigs (>= 10000 bp)	50
# contigs (>= 25000 bp)	38
# contigs (>= 50000 bp)	30
Total length (>= 0 bp)	3459312
Total length (>= 1000 bp)	3353170
Total length (>= 5000 bp)	3303408
Total length (>= 10000 bp)	3238140
Total length (>= 25000 bp)	3037706
Total length (>= 50000 bp)	2768120
# contigs	96
Largest contig	231366
Total length	3360220
GC (%)	43.38
N50	75697
N90	25196
auN	96941.3
L50	13
L90	38
# N's per 100 kbp	0.00
Assembly	Shewanella CAL98
# contigs (>= 0 bp)	444
# contigs (>= 1000 bp)	89
# contigs (>= 5000 bp)	68
# contigs (>= 10000 bp)	63
# contigs (>= 25000 bp)	51
# contigs (>= 50000 bp)	29
Total length (>= 0 bp)	4764272
Total length (>= 1000 bp)	4679615
Total length (>= 5000 bp)	4632240
Total length (>= 10000 bp)	4593469
Total length (>= 25000 bp)	4381118
Total length (>= 50000 bp)	3510729
# contigs	101
Largest contig	263451
Total length	4688789
GC (%)	42.11
N50	105736
N90	36108
auN	116452.8
L50	15
L90	46
# N's per 100 kbp	0.00
Assembly	Shewanella AC34
# contigs (>= 0 bp)	219
# contigs (>= 1000 bp)	46
# contigs (>= 5000 bp)	36
# contigs (>= 10000 bp)	34
# contigs (>= 25000 bp)	31
# contigs (>= 50000 bp)	25
Total length (>= 0 bp)	4807667
Total length (>= 1000 bp)	4774033
Total length (>= 5000 bp)	4753998
Total length (>= 10000 bp)	4739326
Total length (>= 25000 bp)	4695976
Total length (>= 50000 bp)	4470071
# contigs	49
Largest contig	405068
Total length	4775787
GC (%)	41.43
N50	235564
N90	65346
auN	221976.3
L50	8
L90	23
# N's per 100 kbp	0.00
Assembly	Shewanella TB4
# contigs (>= 0 bp)	416
# contigs (>= 1000 bp)	60
# contigs (>= 5000 bp)	47
# contigs (>= 10000 bp)	40
# contigs (>= 25000 bp)	35
# contigs (>= 50000 bp)	24
Total length (>= 0 bp)	4985224
Total length (>= 1000 bp)	4904504
Total length (>= 5000 bp)	4880137
Total length (>= 10000 bp)	4824904
Total length (>= 25000 bp)	4749232
Total length (>= 50000 bp)	4311385
# contigs	70
Largest contig	413687
Total length	4911591
GC (%)	41.43
N50	238314
N90	47498
auN	216454.5
L50	8
L90	27
# N's per 100 kbp	0.00
Assembly	Shewanella TB7
# contigs (>= 0 bp)	309
# contigs (>= 1000 bp)	56
# contigs (>= 5000 bp)	43
# contigs (>= 10000 bp)	41
# contigs (>= 25000 bp)	36
# contigs (>= 50000 bp)	27
Total length (>= 0 bp)	4927173
Total length (>= 1000 bp)	4874094
Total length (>= 5000 bp)	4843386
Total length (>= 10000 bp)	4830966
Total length (>= 25000 bp)	4753717
Total length (>= 50000 bp)	4377916
# contigs	64
Largest contig	350123
Total length	4879277
GC (%)	41.44
N50	163589
N90	49762
auN	183990.1
L50	10
L90	28
# N's per 100 kbp	0.00
Assembly	Shewanella AC91
# contigs (>= 0 bp)	354
# contigs (>= 1000 bp)	61
# contigs (>= 5000 bp)	47
# contigs (>= 10000 bp)	46
# contigs (>= 25000 bp)	41
# contigs (>= 50000 bp)	31
Total length (>= 0 bp)	5174960
Total length (>= 1000 bp)	5110879
Total length (>= 5000 bp)	5073964
Total length (>= 10000 bp)	5068333
Total length (>= 25000 bp)	4985138
Total length (>= 50000 bp)	4595918
# contigs	68
Largest contig	573407
Total length	5115105
GC (%)	41.30
N50	152582
N90	49213
auN	202549.5
L50	11
L90	32
# N's per 100 kbp	0.00
Assembly	Shewanella S1-58
# contigs (>= 0 bp)	376
# contigs (>= 1000 bp)	73
# contigs (>= 5000 bp)	61
# contigs (>= 10000 bp)	57
# contigs (>= 25000 bp)	49
# contigs (>= 50000 bp)	34
Total length (>= 0 bp)	4955136
Total length (>= 1000 bp)	4887966
Total length (>= 5000 bp)	4859676
Total length (>= 10000 bp)	4829691
Total length (>= 25000 bp)	4696001
Total length (>= 50000 bp)	4115317
# contigs	89
Largest contig	328586
Total length	4898092
GC (%)	41.47
N50	114308
N90	42444
auN	134676.2
L50	14
L90	41
# N's per 100 kbp	0.00
Assembly	Shewanella S1-49
# contigs (>= 0 bp)	727
# contigs (>= 1000 bp)	99
# contigs (>= 5000 bp)	77
# contigs (>= 10000 bp)	68
# contigs (>= 25000 bp)	56
# contigs (>= 50000 bp)	36
Total length (>= 0 bp)	4931807
Total length (>= 1000 bp)	4777711
Total length (>= 5000 bp)	4731560
Total length (>= 10000 bp)	4662432
Total length (>= 25000 bp)	4479771
Total length (>= 50000 bp)	3737999
# contigs	117
Largest contig	244316
Total length	4790672
GC (%)	42.11
N50	96681
N90	32568
auN	100761.0
L50	18
L90	51
# N's per 100 kbp	0.00
Assembly	Shewanella T24
# contigs (>= 0 bp)	814
# contigs (>= 1000 bp)	122
# contigs (>= 5000 bp)	102
# contigs (>= 10000 bp)	93
# contigs (>= 25000 bp)	65
# contigs (>= 50000 bp)	31
Total length (>= 0 bp)	5099231
Total length (>= 1000 bp)	4930275
Total length (>= 5000 bp)	4884802
Total length (>= 10000 bp)	4816029
Total length (>= 25000 bp)	4343116
Total length (>= 50000 bp)	3069976
# contigs	143
Largest contig	229225
Total length	4943429
GC (%)	42.15
N50	65604
N90	19605
auN	86071.1
L50	21
L90	70
# N's per 100 kbp	0.00
Assembly	Pseudomonas HY2
# contigs (>= 0 bp)	1071
# contigs (>= 1000 bp)	131
# contigs (>= 5000 bp)	116
# contigs (>= 10000 bp)	102
# contigs (>= 25000 bp)	71
# contigs (>= 50000 bp)	40
Total length (>= 0 bp)	5878558
Total length (>= 1000 bp)	5612941
Total length (>= 5000 bp)	5571667
Total length (>= 10000 bp)	5463763
Total length (>= 25000 bp)	4959672
Total length (>= 50000 bp)	3838261
# contigs	162
Largest contig	394388
Total length	5631961
GC (%)	58.05
N50	70435
N90	22441
auN	104686.1
L50	23
L90	76
# N's per 100 kbp	0.00
Assembly	Pseudomonas HY14
# contigs (>= 0 bp)	2322
# contigs (>= 1000 bp)	206
# contigs (>= 5000 bp)	166
# contigs (>= 10000 bp)	148
# contigs (>= 25000 bp)	91
# contigs (>= 50000 bp)	44
Total length (>= 0 bp)	7673184
Total length (>= 1000 bp)	7085181
Total length (>= 5000 bp)	6981691
Total length (>= 10000 bp)	6844718
Total length (>= 25000 bp)	5948430
Total length (>= 50000 bp)	4275834
# contigs	266
Largest contig	272764
Total length	7122799
GC (%)	59.17
N50	60692
N90	15961
auN	88311.1
L50	32
L90	114
# N's per 100 kbp	0.00
Assembly	Pseudomonas HY13
# contigs (>= 0 bp)	811
# contigs (>= 1000 bp)	56
# contigs (>= 5000 bp)	41
# contigs (>= 10000 bp)	39
# contigs (>= 25000 bp)	34
# contigs (>= 50000 bp)	30
Total length (>= 0 bp)	6123158
Total length (>= 1000 bp)	5927749
Total length (>= 5000 bp)	5899070
Total length (>= 10000 bp)	5879122
Total length (>= 25000 bp)	5776547
Total length (>= 50000 bp)	5644395
# contigs	67
Largest contig	459371
Total length	5935356
GC (%)	59.70
N50	214364
N90	95931
auN	222664.6
L50	11
L90	26
# N's per 100 kbp	0.00
Assembly	Pseudomonas HY7a
# contigs (>= 0 bp)	497
# contigs (>= 1000 bp)	36
# contigs (>= 5000 bp)	33
# contigs (>= 10000 bp)	31
# contigs (>= 25000 bp)	30
# contigs (>= 50000 bp)	24
Total length (>= 0 bp)	5797509
Total length (>= 1000 bp)	5686107
Total length (>= 5000 bp)	5682711
Total length (>= 10000 bp)	5668674
Total length (>= 25000 bp)	5657162
Total length (>= 50000 bp)	5445780
# contigs	38
Largest contig	628447
Total length	5687224
GC (%)	58.56
N50	292725
N90	93938
auN	332142.1
L50	7
L90	20
# N's per 100 kbp	0.00
Assembly	Pseudomonas E45
# contigs (>= 0 bp)	328
# contigs (>= 1000 bp)	48
# contigs (>= 5000 bp)	33
# contigs (>= 10000 bp)	31
# contigs (>= 25000 bp)	25
# contigs (>= 50000 bp)	20
Total length (>= 0 bp)	4898746
Total length (>= 1000 bp)	4828213
Total length (>= 5000 bp)	4794989
Total length (>= 10000 bp)	4780586
Total length (>= 25000 bp)	4685042
Total length (>= 50000 bp)	4496890
# contigs	56
Largest contig	691774
Total length	4834560
GC (%)	61.37
N50	314627
N90	58066
auN	323002.7
L50	6
L90	18
# N's per 100 kbp	0.00
Assembly	Pseudomonas 65/3
# contigs (>= 0 bp)	438
# contigs (>= 1000 bp)	50
# contigs (>= 5000 bp)	44
# contigs (>= 10000 bp)	42
# contigs (>= 25000 bp)	36
# contigs (>= 50000 bp)	31
Total length (>= 0 bp)	6146334
Total length (>= 1000 bp)	6046077
Total length (>= 5000 bp)	6033578
Total length (>= 10000 bp)	6018524
Total length (>= 25000 bp)	5895216
Total length (>= 50000 bp)	5715180
# contigs	59
Largest contig	390282
Total length	6051899
GC (%)	59.58
N50	291682
N90	83658
auN	238876.3
L50	9
L90	27
# N's per 100 kbp	0.00
Assembly	Pseudomonas H26/SER47
# contigs (>= 0 bp)	249
# contigs (>= 1000 bp)	47
# contigs (>= 5000 bp)	36
# contigs (>= 10000 bp)	35
# contigs (>= 25000 bp)	33
# contigs (>= 50000 bp)	25
Total length (>= 0 bp)	6041617
Total length (>= 1000 bp)	5991896
Total length (>= 5000 bp)	5970800
Total length (>= 10000 bp)	5961663
Total length (>= 25000 bp)	5926399
Total length (>= 50000 bp)	5648780
# contigs	50
Largest contig	649047
Total length	5993731
GC (%)	60.01
N50	281622
N90	103074
auN	315171.8
L50	7
L90	22
# N's per 100 kbp	0.00
Assembly	Alteromonas GW104 / Psychromonas GW104
# contigs (>= 0 bp)	921
# contigs (>= 1000 bp)	81
# contigs (>= 5000 bp)	68
# contigs (>= 10000 bp)	64
# contigs (>= 25000 bp)	51
# contigs (>= 50000 bp)	36
Total length (>= 0 bp)	4785188
Total length (>= 1000 bp)	4577448
Total length (>= 5000 bp)	4552094
Total length (>= 10000 bp)	4521398
Total length (>= 25000 bp)	4325091
Total length (>= 50000 bp)	3740359
# contigs	91
Largest contig	262669
Total length	4583638
GC (%)	37.63
N50	90257
N90	37092
auN	111348.8
L50	16
L90	45
# N's per 100 kbp	0.00
Assembly	Marinobacter Q36 / Pseudoalteromonas Q36
# contigs (>= 0 bp)	394
# contigs (>= 1000 bp)	74
# contigs (>= 5000 bp)	62
# contigs (>= 10000 bp)	60
# contigs (>= 25000 bp)	43
# contigs (>= 50000 bp)	31
Total length (>= 0 bp)	4841509
Total length (>= 1000 bp)	4768258
Total length (>= 5000 bp)	4744293
Total length (>= 10000 bp)	4727161
Total length (>= 25000 bp)	4402285
Total length (>= 50000 bp)	3985030
# contigs	84
Largest contig	372030
Total length	4774456
GC (%)	39.10
N50	126536
N90	29517
auN	143605.0
L50	13
L90	40
# N's per 100 kbp	0.00
Assembly	Marinobacter W1-16 / Pseudomonas W1-16
# contigs (>= 0 bp)	10189
# contigs (>= 1000 bp)	1474
# contigs (>= 5000 bp)	485
# contigs (>= 10000 bp)	133
# contigs (>= 25000 bp)	15
# contigs (>= 50000 bp)	8
Total length (>= 0 bp)	13570446
Total length (>= 1000 bp)	10627982
Total length (>= 5000 bp)	8038106
Total length (>= 10000 bp)	5558063
Total length (>= 25000 bp)	3992831
Total length (>= 50000 bp)	3777955
# contigs	2462
Largest contig	767156
Total length	11278012
GC (%)	56.76
N50	9720
N90	1868
auN	197539.4
L50	142
L90	1133
# N's per 100 kbp	0.00
Assembly	Colwellia GW185 / Bacillus GW185
# contigs (>= 0 bp)	11837
# contigs (>= 1000 bp)	163
# contigs (>= 5000 bp)	23
# contigs (>= 10000 bp)	22
# contigs (>= 25000 bp)	19
# contigs (>= 50000 bp)	18
Total length (>= 0 bp)	8091697
Total length (>= 1000 bp)	3907867
Total length (>= 5000 bp)	3732338
Total length (>= 10000 bp)	3726650
Total length (>= 25000 bp)	3679311
Total length (>= 50000 bp)	3648075
# contigs	1877
Largest contig	573256
Total length	5018944
GC (%)	45.52
N50	250295
N90	627
auN	228492.8
L50	7
L90	974
# N's per 100 kbp	0.02
Assembly	Marinomonas E12
# contigs (>= 0 bp)	632
# contigs (>= 1000 bp)	31
# contigs (>= 5000 bp)	25
# contigs (>= 10000 bp)	23
# contigs (>= 25000 bp)	20
# contigs (>= 50000 bp)	17
Total length (>= 0 bp)	4043266
Total length (>= 1000 bp)	3888080
Total length (>= 5000 bp)	3873291
Total length (>= 10000 bp)	3857548
Total length (>= 25000 bp)	3804970
Total length (>= 50000 bp)	3707657
# contigs	33
Largest contig	527554
Total length	3889195
GC (%)	43.52
N50	258504
N90	72172
auN	286644.1
L50	6
L90	14
# N's per 100 kbp	0.00
Assembly	Marinomonas W1-15
# contigs (>= 0 bp)	325
# contigs (>= 1000 bp)	46
# contigs (>= 5000 bp)	34
# contigs (>= 10000 bp)	32
# contigs (>= 25000 bp)	28
# contigs (>= 50000 bp)	24
Total length (>= 0 bp)	4050473
Total length (>= 1000 bp)	3988495
Total length (>= 5000 bp)	3961964
Total length (>= 10000 bp)	3947015
Total length (>= 25000 bp)	3873162
Total length (>= 50000 bp)	3731083
# contigs	49
Largest contig	431922
Total length	3990309
GC (%)	43.32
N50	205901
N90	56442
auN	218754.2
L50	7
L90	22
# N's per 100 kbp	0.00
Assembly	Vibrio 69 / Pseudoalteromonas 69
# contigs (>= 0 bp)	347
# contigs (>= 1000 bp)	66
# contigs (>= 5000 bp)	55
# contigs (>= 10000 bp)	50
# contigs (>= 25000 bp)	35
# contigs (>= 50000 bp)	22
Total length (>= 0 bp)	4031286
Total length (>= 1000 bp)	3976440
Total length (>= 5000 bp)	3952592
Total length (>= 10000 bp)	3909327
Total length (>= 25000 bp)	3667467
Total length (>= 50000 bp)	3155455
# contigs	75
Largest contig	396825
Total length	3982653
GC (%)	39.92
N50	142114
N90	33564
auN	164876.2
L50	9
L90	33
# N's per 100 kbp	0.00
