# Supplementary material for: Functional Genomics of a Collection of Gammaproteobacteria Isolated from Antarctica
Source: Mar Drugs. 2024 May 23;22(6):238. doi: 10.3390/md22060238 (PMC11205219; doi:10.3390/md22060238)
Supplement: Supplementary file 1 [file marinedrugs-22-00238-s001.zip › Additional File S3.xlsx]

## Sheet: Cluster1
#ANIb results
	Pseudoalteromonas TB43	Pseudoalteromonas D48	Pseudoalteromonas G24	Pseudoalteromonas 41	Pseudoalteromonas 3	Pseudoalteromonas 5	Pseudoalteromonas 19	Pseudoalteromonas 24	Pseudoalteromonas 20	Pseudoalteromonas 43	Pseudoalteromonas 45	Pseudoalteromonas 120	Pseudoalteromonas SMN1298	Pseudoalteromonas MER144	Pseudoalteromonas CAL260	Pseudoalteromonas 2	Pseudoalteromonas CAL451	Pseudoalteromonas CAL107	Pseudoalteromonas GW168	Pseudoalteromonas TB5	Pseudoalteromonas TB6	Pseudoalteromonas AC71	Pseudoalteromonas CAL494	Pseudoalteromonas RB2	Pseudoalteromonas Q18	Psychrobacter AC40 / Pseudoalteromonas AC40	Marinobacter Q36 / Pseudoalteromonas Q36	Vibrio 69 / Pseudoalteromonas 69	Marinobacter Q36 / Pseudoalteromonas Q36	Vibrio 69 / Pseudoalteromonas 69
Pseudoalteromonas TB43	*	96.91	98.32	79.72	79.34	79.41	79.73	79.66	79.49	79.75	79.87	79.51	79.05	96.48	79.31	79.44	79.13	79.03	79.13	79.40	79.43	79.42	79.53	79.00	79.38	79.41	79.00	79.32	79.00	79.32
Pseudoalteromonas D48	96.81	*	96.89	79.55	79.84	79.80	80.04	79.94	79.95	80.01	80.17	79.85	79.18	96.26	79.64	79.85	79.43	79.10	79.27	79.81	79.83	79.82	79.90	79.33	79.73	79.80	79.16	79.82	79.16	79.82
Pseudoalteromonas G24	98.39	96.92	*	79.71	79.48	79.55	79.78	79.87	79.54	79.82	79.94	79.67	79.20	96.35	79.35	79.53	79.24	79.07	79.12	79.48	79.51	79.50	79.56	79.13	79.43	79.48	79.04	79.50	79.04	79.50
Pseudoalteromonas 41	82.61	82.20	82.93	*	81.04	80.99	81.15	81.76	81.10	81.36	81.23	81.23	96.01	82.15	81.26	91.72	96.11	97.65	96.20	91.72	91.71	91.72	91.74	94.88	81.41	91.71	97.81	80.95	97.81	80.95
Pseudoalteromonas 3	79.74	80.51	79.94	81.76	*	98.87	98.13	98.14	98.26	98.16	98.15	98.16	81.56	79.95	97.88	81.72	84.66	81.63	82.17	81.57	81.60	81.58	81.67	81.65	97.99	81.57	81.70	99.59	81.70	99.59
Pseudoalteromonas 5	79.42	80.27	79.71	81.94	98.64	*	98.13	98.04	98.04	98.03	98.12	98.02	81.91	79.68	97.78	82.19	84.92	82.01	82.57	82.06	82.10	82.06	82.26	82.01	97.86	82.04	82.02	98.61	82.02	98.61
Pseudoalteromonas 19	79.86	80.60	80.14	82.24	97.91	98.11	*	97.92	97.80	97.93	99.41	97.93	82.18	80.36	97.56	82.69	85.17	82.22	82.88	82.54	82.56	82.55	82.69	82.31	97.56	82.54	82.19	97.91	82.19	97.91
Pseudoalteromonas 24	80.34	80.56	80.52	84.13	96.67	96.73	96.75	*	96.54	98.24	96.73	98.22	83.36	80.35	95.86	82.71	86.77	83.86	84.12	82.64	82.66	82.65	82.74	83.25	96.11	82.64	84.00	96.65	84.00	96.65
Pseudoalteromonas 20	79.44	80.02	79.59	81.21	98.56	98.56	98.42	98.38	*	98.37	98.41	98.38	81.13	79.48	98.14	81.34	84.30	81.11	81.67	81.23	81.25	81.24	81.37	81.35	98.18	81.22	81.16	98.54	81.16	98.54
Pseudoalteromonas 43	80.46	80.71	80.65	82.09	97.81	97.91	97.82	99.31	97.65	*	97.81	99.29	81.79	80.41	96.90	81.85	85.66	81.89	82.54	81.73	81.74	81.75	81.83	81.78	97.20	81.75	81.97	97.81	81.97	97.81
Pseudoalteromonas 45	80.84	81.31	81.11	82.07	97.50	97.69	99.04	97.55	97.41	97.56	*	97.56	81.79	81.05	97.10	82.12	84.72	81.92	82.53	81.94	81.95	81.95	82.12	81.99	97.15	81.94	81.92	97.49	81.92	97.49
Pseudoalteromonas 120	79.73	80.16	80.03	81.47	98.39	98.53	98.41	99.88	98.28	99.88	98.42	*	81.23	79.91	97.55	81.36	85.45	81.29	82.06	81.25	81.26	81.23	81.36	81.26	97.79	81.24	81.35	98.37	81.35	98.37
Pseudoalteromonas SMN1298	78.79	78.91	79.07	97.86	81.60	81.81	81.74	82.09	81.65	81.83	81.73	81.77	*	79.20	81.65	93.14	97.87	97.87	97.77	93.14	93.15	93.14	93.15	96.78	81.87	93.13	97.84	81.50	97.84	81.50
Pseudoalteromonas MER144	95.63	95.52	95.49	81.12	80.13	80.08	80.47	80.40	80.20	80.47	80.52	80.29	80.95	*	80.01	80.86	80.77	80.68	80.74	80.83	80.86	80.84	80.85	80.73	80.04	80.83	80.64	80.13	80.64	80.13
Pseudoalteromonas CAL260	79.41	79.80	79.48	81.66	97.95	98.04	97.81	97.42	97.88	97.43	97.76	97.43	81.50	79.54	*	81.32	84.06	81.45	82.13	81.27	81.27	81.26	81.32	81.47	99.03	81.26	81.65	97.95	81.65	97.95
Pseudoalteromonas 2	79.35	79.67	79.51	93.19	81.89	81.90	82.03	82.04	81.83	81.96	81.96	81.83	93.12	79.56	81.70	*	93.29	93.16	93.18	99.68	99.69	99.68	99.68	92.95	81.87	99.68	93.16	81.78	93.16	81.78
Pseudoalteromonas CAL451	79.01	79.22	79.20	91.69	89.54	89.66	89.69	90.96	89.49	90.84	89.67	90.83	91.53	79.25	89.12	88.35	*	91.65	93.32	88.29	88.29	88.30	88.38	90.57	89.38	88.28	91.65	89.53	91.65	89.53
Pseudoalteromonas CAL107	78.89	78.93	79.03	99.85	81.22	81.38	81.40	81.80	81.27	81.39	81.44	81.27	98.19	79.12	81.22	93.42	98.29	*	98.26	93.44	93.44	93.42	93.44	96.96	81.47	93.42	99.88	81.12	99.88	81.12
Pseudoalteromonas GW168	79.63	79.65	79.68	95.88	84.41	84.60	84.99	85.07	84.43	84.79	85.00	84.75	95.62	79.74	84.49	91.56	98.01	95.83	*	91.55	91.55	91.55	91.59	94.52	84.69	91.54	95.86	84.36	95.86	84.36
Pseudoalteromonas TB5	79.23	79.54	79.40	93.42	81.36	81.45	81.56	81.63	81.44	81.46	81.51	81.39	93.39	79.36	81.16	99.95	93.39	93.41	93.41	*	99.95	99.95	99.95	93.17	81.32	99.95	93.41	81.28	93.41	81.28
Pseudoalteromonas TB6	79.49	79.67	79.59	93.40	81.50	81.56	81.67	81.66	81.51	81.53	81.58	81.45	93.32	79.57	81.24	99.88	93.40	93.39	93.41	99.89	*	99.88	99.89	93.15	81.44	99.88	93.38	81.41	93.38	81.41
Pseudoalteromonas AC71	79.32	79.58	79.46	93.47	81.37	81.38	81.61	81.58	81.42	81.46	81.50	81.36	93.39	79.46	81.21	99.95	93.45	93.49	93.47	99.95	99.96	*	99.95	93.20	81.38	99.95	93.47	81.28	93.47	81.28
Pseudoalteromonas CAL494	79.79	79.89	79.95	92.92	81.80	81.81	82.09	82.00	81.83	81.88	81.99	81.78	92.82	79.82	81.61	99.19	93.05	92.89	92.90	99.18	99.19	99.18	*	92.66	81.80	99.18	92.89	81.70	92.89	81.70
Pseudoalteromonas RB2	79.20	79.40	79.36	96.57	81.46	81.66	81.80	81.93	81.55	81.74	81.79	81.69	96.67	79.47	81.55	93.00	96.53	96.62	96.51	93.00	93.01	93.00	93.01	*	81.63	93.00	96.59	81.44	96.59	81.44
Pseudoalteromonas Q18	79.34	79.86	79.49	82.77	97.06	97.14	96.86	96.74	96.98	96.75	96.82	96.74	82.60	79.41	98.05	82.09	85.51	82.68	83.50	82.02	82.05	82.01	82.10	82.52	*	82.01	82.79	97.02	82.79	97.02
Psychrobacter AC40 / Pseudoalteromonas AC40	79.27	79.52	79.37	93.35	81.20	81.20	81.42	81.37	81.20	81.24	81.35	81.14	93.27	79.40	80.94	99.88	93.30	93.33	93.32	99.88	99.88	99.88	99.89	93.14	81.14	*	93.32	81.10	90.29	79.17
Marinobacter Q36 / Pseudoalteromonas Q36	78.77	78.90	78.92	99.81	81.07	81.21	81.11	81.74	81.15	81.31	81.11	81.19	97.95	79.02	81.30	93.30	98.14	99.74	98.18	93.31	93.31	93.32	93.32	96.86	81.56	93.31	*	80.99	93.32	81.10
Vibrio 69 / Pseudoalteromonas 69	79.34	80.18	79.56	81.20	99.91	99.19	98.48	98.54	98.58	98.56	98.48	98.56	81.10	79.55	98.22	81.38	84.23	81.11	81.73	81.24	81.26	81.24	81.37	81.26	98.27	81.24	81.20	*	76.86	89.66
#ANIm results
	Pseudoalteromonas TB43	Pseudoalteromonas D48	Pseudoalteromonas G24	Pseudoalteromonas 41	Pseudoalteromonas 3	Pseudoalteromonas 5	Pseudoalteromonas 19	Pseudoalteromonas 24	Pseudoalteromonas 20	Pseudoalteromonas 43	Pseudoalteromonas 45	Pseudoalteromonas 120	Pseudoalteromonas SMN1298	Pseudoalteromonas MER144	Pseudoalteromonas CAL260	Pseudoalteromonas 2	Pseudoalteromonas CAL451	Pseudoalteromonas CAL107	Pseudoalteromonas GW168	Pseudoalteromonas TB5	Pseudoalteromonas TB6	Pseudoalteromonas AC71	Pseudoalteromonas CAL494	Pseudoalteromonas RB2	Pseudoalteromonas Q18	Psychrobacter AC40 / Pseudoalteromonas AC40	Marinobacter Q36 / Pseudoalteromonas Q36	Vibrio 69 / Pseudoalteromonas 69	Marinobacter Q36 / Pseudoalteromonas Q36	Vibrio 69 / Pseudoalteromonas 69
Pseudoalteromonas TB43	*	97.58	98.76	86.25	84.67	84.59	84.83	85.10	84.70	85.13	85.20	84.83	84.72	97.13	84.57	85.17	84.85	84.68	84.97	85.15	85.17	85.15	85.35	84.78	84.66	85.14	84.67	84.58	84.67	84.58
Pseudoalteromonas D48	97.58	*	97.69	86.11	85.13	85.16	85.36	85.45	85.26	85.50	85.60	85.29	84.80	97.06	84.89	85.47	85.25	84.74	85.07	85.44	85.46	85.44	85.58	84.93	85.19	85.43	84.89	85.08	84.89	85.08
Pseudoalteromonas G24	98.75	97.69	*	86.41	84.92	84.82	85.07	85.48	84.86	85.49	85.43	85.24	84.97	97.05	84.72	85.27	85.17	84.72	85.07	85.24	85.27	85.24	85.43	84.90	84.89	85.24	84.73	84.87	84.73	84.87
Pseudoalteromonas 41	86.26	86.10	86.41	*	85.67	85.71	85.76	86.59	85.64	85.92	85.81	85.70	98.47	86.39	85.78	94.19	98.60	99.97	98.61	94.19	94.19	94.19	94.20	97.50	86.14	94.19	99.98	85.57	99.98	85.57
Pseudoalteromonas 3	84.68	85.14	84.93	85.66	*	99.45	99.01	98.97	98.93	98.97	99.02	98.97	85.54	85.11	98.57	85.84	89.82	85.55	86.65	85.72	85.74	85.71	85.87	85.69	98.63	85.70	85.62	99.99	85.62	99.99
Pseudoalteromonas 5	84.60	85.17	84.82	85.70	99.45	*	99.00	99.00	99.00	99.01	99.00	99.01	85.76	85.04	98.55	85.93	90.01	85.84	86.93	85.82	85.83	85.80	85.97	85.87	98.54	85.79	85.87	99.43	85.87	99.43
Pseudoalteromonas 19	84.83	85.37	85.07	85.76	99.01	99.00	*	99.09	98.91	99.09	99.99	99.10	85.73	85.48	98.51	86.03	89.89	85.70	86.96	85.92	85.94	85.90	86.10	85.89	98.46	85.90	85.69	99.00	85.69	99.00
Pseudoalteromonas 24	85.10	85.46	85.48	86.59	98.97	99.00	99.09	*	98.89	99.99	99.09	99.99	86.29	85.69	98.31	86.13	91.03	86.39	87.43	86.01	86.04	86.00	86.17	86.28	98.39	85.99	86.50	98.94	86.50	98.94
Pseudoalteromonas 20	84.70	85.26	84.86	85.62	98.93	99.00	98.91	98.89	*	98.89	98.91	98.89	85.59	85.08	98.54	85.91	89.77	85.47	86.61	85.80	85.84	85.79	85.96	85.80	98.53	85.79	85.57	98.93	85.57	98.93
Pseudoalteromonas 43	85.13	85.50	85.49	85.91	98.97	99.01	99.09	99.99	98.90	*	99.09	99.99	85.83	85.71	98.32	85.94	90.84	85.75	87.00	85.82	85.84	85.81	85.99	85.88	98.39	85.80	85.83	98.94	85.83	98.94
Pseudoalteromonas 45	85.20	85.61	85.43	85.80	99.02	98.99	99.99	99.08	98.91	99.09	*	99.09	85.70	85.73	98.51	85.90	89.89	85.70	86.95	85.79	85.81	85.78	85.98	85.87	98.47	85.77	85.70	99.00	85.70	99.00
Pseudoalteromonas 120	84.83	85.29	85.24	85.70	98.97	99.01	99.09	99.99	98.90	99.99	99.09	*	85.68	85.50	98.32	85.80	90.77	85.56	86.87	85.67	85.69	85.65	85.84	85.74	98.39	85.65	85.63	98.94	85.63	98.94
Pseudoalteromonas SMN1298	84.72	84.80	84.98	98.47	85.53	85.75	85.72	86.28	85.59	85.83	85.69	85.68	*	85.43	85.63	94.12	98.42	98.46	98.43	94.12	94.13	94.13	94.13	97.49	85.98	94.13	98.46	85.43	98.46	85.43
Pseudoalteromonas MER144	97.12	97.06	97.05	86.40	85.10	85.03	85.48	85.69	85.07	85.70	85.73	85.49	85.43	*	84.97	85.48	85.58	85.25	85.52	85.45	85.47	85.44	85.58	85.38	85.07	85.45	85.26	85.05	85.26	85.05
Pseudoalteromonas CAL260	84.57	84.89	84.71	85.77	98.58	98.55	98.51	98.31	98.53	98.32	98.52	98.31	85.63	84.98	*	85.62	89.52	85.50	86.77	85.48	85.52	85.47	85.64	85.69	99.42	85.48	85.75	98.57	85.75	98.57
Pseudoalteromonas 2	85.17	85.47	85.27	94.19	85.83	85.92	86.02	86.13	85.90	85.94	85.90	85.79	94.13	85.48	85.62	*	94.17	94.17	94.14	100.00	100.00	100.00	100.00	94.02	85.91	99.99	94.18	85.74	94.18	85.74
Pseudoalteromonas CAL451	84.86	85.26	85.18	98.60	89.81	90.00	89.88	91.02	89.77	90.82	89.89	90.75	98.42	85.58	89.53	94.16	*	98.60	99.97	94.15	94.15	94.15	94.17	97.52	89.91	94.15	98.60	89.76	98.60	89.76
Pseudoalteromonas CAL107	84.68	84.74	84.72	99.97	85.56	85.85	85.71	86.38	85.49	85.75	85.71	85.56	98.46	85.25	85.50	94.17	98.60	*	98.60	94.17	94.17	94.17	94.18	97.50	85.95	94.17	99.99	85.47	99.99	85.47
Pseudoalteromonas GW168	84.98	85.07	85.08	98.61	86.64	86.92	86.97	87.41	86.62	86.98	86.95	86.85	98.43	85.52	86.77	94.15	99.97	98.61	*	94.15	94.15	94.15	94.15	97.52	87.20	94.14	98.61	86.56	98.61	86.56
Pseudoalteromonas TB5	85.16	85.44	85.25	94.19	85.71	85.81	85.90	86.00	85.79	85.81	85.78	85.66	94.12	85.45	85.48	100.00	94.15	94.17	94.14	*	100.00	100.00	100.00	94.03	85.78	100.00	94.18	85.62	94.18	85.62
Pseudoalteromonas TB6	85.18	85.46	85.27	94.19	85.73	85.82	85.92	86.03	85.83	85.84	85.81	85.69	94.13	85.47	85.51	100.00	94.16	94.17	94.14	100.00	*	100.00	100.00	94.03	85.82	100.00	94.18	85.64	94.18	85.64
Pseudoalteromonas AC71	85.16	85.44	85.25	94.19	85.70	85.79	85.90	86.00	85.79	85.81	85.78	85.65	94.13	85.45	85.47	100.00	94.16	94.17	94.14	100.00	100.00	*	100.00	94.03	85.77	100.00	94.18	85.61	94.18	85.61
Pseudoalteromonas CAL494	85.36	85.58	85.44	94.20	85.86	85.96	86.09	86.17	85.96	85.99	85.98	85.84	94.13	85.58	85.64	100.00	94.18	94.18	94.16	100.00	99.99	100.00	*	94.03	85.94	100.00	94.19	85.78	94.19	85.78
Pseudoalteromonas RB2	84.78	84.93	84.90	97.50	85.68	85.85	85.87	86.26	85.78	85.87	85.86	85.73	97.49	85.37	85.69	94.03	97.51	97.50	97.52	94.03	94.03	94.03	94.03	*	86.04	94.03	97.51	85.60	97.51	85.60
Pseudoalteromonas Q18	84.66	85.20	84.89	86.12	98.62	98.55	98.46	98.39	98.52	98.39	98.47	98.39	85.97	85.07	99.42	85.91	89.89	85.93	87.18	85.78	85.82	85.77	85.93	86.04	*	85.77	86.14	98.60	86.14	98.60
Psychrobacter AC40 / Pseudoalteromonas AC40	85.15	85.43	85.24	94.19	85.69	85.79	85.88	85.98	85.78	85.79	85.77	85.65	94.13	85.45	85.47	99.99	94.15	94.17	94.14	100.00	99.99	100.00	100.00	94.03	85.76	*	94.18	85.60	94.19	85.64
Marinobacter Q36 / Pseudoalteromonas Q36	84.67	84.89	84.73	99.98	85.63	85.87	85.71	86.51	85.59	85.83	85.71	85.64	98.45	85.25	85.75	94.18	98.60	99.99	98.60	94.18	94.18	94.18	94.19	97.50	86.15	94.18	*	85.52	94.18	85.60
Vibrio 69 / Pseudoalteromonas 69	84.58	85.09	84.86	85.57	99.99	99.43	99.00	98.94	98.92	98.94	99.01	98.94	85.44	85.05	98.57	85.75	89.77	85.47	86.56	85.63	85.65	85.62	85.79	85.61	98.61	85.61	85.52	*	85.77	98.61
#Tetra results
	Pseudoalteromonas TB43	Pseudoalteromonas D48	Pseudoalteromonas G24	Pseudoalteromonas 41	Pseudoalteromonas 3	Pseudoalteromonas 5	Pseudoalteromonas 19	Pseudoalteromonas 24	Pseudoalteromonas 20	Pseudoalteromonas 43	Pseudoalteromonas 45	Pseudoalteromonas 120	Pseudoalteromonas SMN1298	Pseudoalteromonas MER144	Pseudoalteromonas CAL260	Pseudoalteromonas 2	Pseudoalteromonas CAL451	Pseudoalteromonas CAL107	Pseudoalteromonas GW168	Pseudoalteromonas TB5	Pseudoalteromonas TB6	Pseudoalteromonas AC71	Pseudoalteromonas CAL494	Pseudoalteromonas RB2	Pseudoalteromonas Q18	Psychrobacter AC40 / Pseudoalteromonas AC40	Marinobacter Q36 / Pseudoalteromonas Q36	Vibrio 69 / Pseudoalteromonas 69	Marinobacter Q36 / Pseudoalteromonas Q36	Vibrio 69 / Pseudoalteromonas 69
Pseudoalteromonas TB43	*	0.99941	0.99906	0.95885	0.95673	0.95816	0.95927	0.9622	0.95879	0.96134	0.96041	0.9605	0.95076	0.99881	0.95725	0.95472	0.96398	0.95136	0.95478	0.95234	0.95385	952	0.95488	0.95276	0.95916	0.9553	0.95451	0.95724	0.95451	0.95724
Pseudoalteromonas D48	0.99941	*	0.99888	0.9576	0.95707	0.95828	0.95939	0.96237	0.95888	0.96141	0.96039	0.96052	0.9495	0.99868	0.95766	0.95334	0.96288	0.95017	0.95376	0.95114	0.95253	0.95078	0.95347	0.95168	0.9592	0.95384	0.95311	0.95753	0.95311	0.95753
Pseudoalteromonas G24	0.99906	0.99888	*	0.96133	0.95743	0.95826	0.96014	0.96297	0.95825	0.96172	0.96092	0.96055	0.95409	0.99931	0.95774	0.9566	0.96581	0.95427	0.95776	0.9552	0.95639	0.95485	0.95701	0.95588	0.95971	0.95715	0.95698	0.95787	0.95698	0.95787
Pseudoalteromonas 41	0.95885	0.9576	0.96133	*	0.95509	0.95308	0.95719	0.95896	0.95091	0.95672	0.95706	0.95481	0.99902	0.96269	0.95312	0.99781	0.99731	0.99936	0.99922	0.99805	0.99809	0.99802	0.99808	0.99892	0.95667	0.99777	0.99975	0.95492	0.99975	0.95492
Pseudoalteromonas 3	0.95673	0.95707	0.95743	0.95509	*	0.99932	0.9992	0.99933	0.99865	0.99941	0.99916	0.99938	0.95056	0.95803	0.99953	0.9522	0.97147	0.95198	0.95622	0.95137	0.95129	0.9508	0.95309	0.95106	0.99925	0.9516	0.95292	0.99993	0.95292	0.99993
Pseudoalteromonas 5	0.95816	0.95828	0.95826	0.95308	0.99932	*	0.99893	0.99885	0.99907	0.99912	0.99908	0.99931	0.94806	0.95882	0.99914	0.95085	0.97026	0.94969	0.95393	0.94921	0.94946	0.94862	0.95155	0.94908	0.99919	0.95041	0.95095	0.9993	0.95095	0.9993
Pseudoalteromonas 19	0.95927	0.95939	0.96014	0.95719	0.9992	0.99893	*	0.99915	0.99835	0.99917	0.99984	0.99908	0.95254	0.96076	0.99893	0.95455	0.97327	0.95383	0.95824	0.95357	0.95366	0.95305	0.9554	0.95321	0.99903	0.9541	0.95504	0.99916	0.95504	0.99916
Pseudoalteromonas 24	0.9622	0.96237	0.96297	0.95896	0.99933	0.99885	0.99915	*	0.99847	0.99984	0.99909	0.99966	0.95417	0.96361	0.99906	0.95598	0.97445	0.95555	0.95977	0.9552	0.95521	0.95463	0.95683	0.95479	0.9991	0.95547	0.9567	0.99931	0.9567	0.99931
Pseudoalteromonas 20	0.95879	0.95888	0.95825	0.95091	0.99865	0.99907	0.99835	0.99847	*	0.99891	0.99873	0.99923	0.94523	0.95891	0.99887	0.94893	0.96821	0.94694	0.9512	0.94686	0.94722	0.94628	0.94947	0.94621	0.99868	0.94843	0.94852	0.99879	0.94852	0.99879
Pseudoalteromonas 43	0.96134	0.96141	0.96172	0.95672	0.99941	0.99912	0.99917	0.99984	0.99891	*	0.99924	0.9999	0.95176	0.96246	0.99921	0.95393	0.97279	0.95319	0.95746	0.95288	0.95295	0.95231	0.95474	0.95237	0.99924	0.95343	0.95446	0.99947	0.95446	0.99947
Pseudoalteromonas 45	0.96041	0.96039	0.96092	0.95706	0.99916	0.99908	0.99984	0.99909	0.99873	0.99924	*	0.99922	0.95222	0.96154	0.99898	0.95463	0.97309	0.95356	0.95781	0.95338	0.95355	0.95287	0.95543	0.95286	0.99903	0.9542	0.95489	0.99922	0.95489	0.99922
Pseudoalteromonas 120	0.9605	0.96052	0.96055	0.95481	0.99938	0.99931	0.99908	0.99966	0.99923	0.9999	0.99922	*	0.94963	0.96129	0.99926	0.95223	0.97137	0.95119	0.95543	0.95084	951	0.95026	0.95294	0.95031	0.99918	0.95173	0.95251	0.99945	0.95251	0.99945
Pseudoalteromonas SMN1298	0.95076	0.9495	0.95409	0.99902	0.95056	0.94806	0.95254	0.95417	0.94523	0.95176	0.95222	0.94963	*	0.95517	0.94832	0.99747	0.99597	0.99962	0.99947	0.99835	0.99814	0.99835	0.99784	0.99923	0.95201	0.99737	0.99923	0.95034	0.99923	0.95034
Pseudoalteromonas MER144	0.99881	0.99868	0.99931	0.96269	0.95803	0.95882	0.96076	0.96361	0.95891	0.96246	0.96154	0.96129	0.95517	*	0.95817	0.95812	0.96694	0.95552	0.95891	0.95659	0.9578	0.95626	0.95849	0.95713	0.96028	0.95868	0.95849	0.95854	0.95849	0.95854
Pseudoalteromonas CAL260	0.95725	0.95766	0.95774	0.95312	0.99953	0.99914	0.99893	0.99906	0.99887	0.99921	0.99898	0.99926	0.94832	0.95817	*	0.95024	0.96989	0.94965	0.95413	0.94922	0.94923	0.94866	0.95108	0.94899	0.99926	0.94964	0.95074	0.99951	0.95074	0.99951
Pseudoalteromonas 2	0.95472	0.95334	0.9566	0.99781	0.9522	0.95085	0.95455	0.95598	0.94893	0.95393	0.95463	0.95223	0.99747	0.95812	0.95024	*	0.9957	0.99778	0.99749	0.99946	0.99973	0.99945	0.99989	0.99796	0.95404	0.99995	0.99795	0.95217	0.99795	0.95217
Pseudoalteromonas CAL451	0.96398	0.96288	0.96581	0.99731	0.97147	0.97026	0.97327	0.97445	0.96821	0.97279	0.97309	0.97137	0.99597	0.96694	0.96989	0.9957	*	0.99646	0.99769	0.99524	0.99545	0.99511	0.99592	0.99623	0.97277	0.99559	0.99683	0.97132	0.99683	0.97132
Pseudoalteromonas CAL107	0.95136	0.95017	0.95427	0.99936	0.95198	0.94969	0.95383	0.95555	0.94694	0.95319	0.95356	0.95119	0.99962	0.95552	0.94965	0.99778	0.99646	*	0.99947	0.99838	0.99823	0.99836	0.9981	0.9991	0.95343	0.99765	0.99966	0.95174	0.99966	0.95174
Pseudoalteromonas GW168	0.95478	0.95376	0.95776	0.99922	0.95622	0.95393	0.95824	0.95977	0.9512	0.95746	0.95781	0.95543	0.99947	0.95891	0.95413	0.99749	0.99769	0.99947	*	0.99818	0.99805	0.99816	0.99787	0.99905	0.95762	0.99737	0.99923	0.95597	0.99923	0.95597
Pseudoalteromonas TB5	0.95234	0.95114	0.9552	0.99805	0.95137	0.94921	0.95357	0.9552	0.94686	0.95288	0.95338	0.95084	0.99835	0.95659	0.94922	0.99946	0.99524	0.99838	0.99818	*	0.99989	0.99998	0.9997	0.99846	0.95294	0.99933	0.99826	0.95127	0.99826	0.95127
Pseudoalteromonas TB6	0.95385	0.95253	0.95639	0.99809	0.95129	0.94946	0.95366	0.95521	0.94722	0.95295	0.95355	951	0.99814	0.9578	0.94923	0.99973	0.99545	0.99823	0.99805	0.99989	*	0.99988	0.99985	0.99844	953	0.99966	0.99825	0.95121	0.99825	0.95121
Pseudoalteromonas AC71	952	0.95078	0.95485	0.99802	0.9508	0.94862	0.95305	0.95463	0.94628	0.95231	0.95287	0.95026	0.99835	0.95626	0.94866	0.99945	0.99511	0.99836	0.99816	0.99998	0.99988	*	0.9997	0.99841	0.95239	0.99933	0.99825	0.95072	0.99825	0.95072
Pseudoalteromonas CAL494	0.95488	0.95347	0.95701	0.99808	0.95309	0.95155	0.9554	0.95683	0.94947	0.95474	0.95543	0.95294	0.99784	0.95849	0.95108	0.99989	0.99592	0.9981	0.99787	0.9997	0.99985	0.9997	*	0.99812	0.95484	0.99984	0.99825	0.95306	0.99825	0.95306
Pseudoalteromonas RB2	0.95276	0.95168	0.95588	0.99892	0.95106	0.94908	0.95321	0.95479	0.94621	0.95237	0.95286	0.95031	0.99923	0.95713	0.94899	0.99796	0.99623	0.9991	0.99905	0.99846	0.99844	0.99841	0.99812	*	0.95285	0.99792	0.99903	0.95083	0.99903	0.95083
Pseudoalteromonas Q18	0.95916	0.9592	0.95971	0.95667	0.99925	0.99919	0.99903	0.9991	0.99868	0.99924	0.99903	0.99918	0.95201	0.96028	0.99926	0.95404	0.97277	0.95343	0.95762	0.95294	953	0.95239	0.95484	0.95285	*	0.95351	0.95459	0.99928	0.95459	0.99928
Psychrobacter AC40 / Pseudoalteromonas AC40	0.9553	0.95384	0.95715	0.99777	0.9516	0.95041	0.9541	0.95547	0.94843	0.95343	0.9542	0.95173	0.99737	0.95868	0.94964	0.99995	0.99559	0.99765	0.99737	0.99933	0.99966	0.99933	0.99984	0.99792	0.95351	*	0.9979	0.95157	0.91807	0.89481
Marinobacter Q36 / Pseudoalteromonas Q36	0.95451	0.95311	0.95698	0.99975	0.95292	0.95095	0.95504	0.9567	0.94852	0.95446	0.95489	0.95251	0.99923	0.95849	0.95074	0.99795	0.99683	0.99966	0.99923	0.99826	0.99825	0.99825	0.99825	0.99903	0.95459	0.9979	*	0.95278	0.9979	0.95157
Vibrio 69 / Pseudoalteromonas 69	0.95724	0.95753	0.95787	0.95492	0.99993	0.9993	0.99916	0.99931	0.99879	0.99947	0.99922	0.99945	0.95034	0.95854	0.99951	0.95217	0.97132	0.95174	0.95597	0.95127	0.95121	0.95072	0.95306	0.95083	0.99928	0.95157	0.95278	*	0.91222	0.94199

## Sheet: Cluster2
#ANIb results
	Shewanella A7	Shewanella CAL98	Shewanella AC34	Shewanella TB4	Shewanella B7	Shewanella AC91	Shewanella S1-58	Shewanella S1-49	Shewanella T24
Shewanella A7	*	85.75	98.19	98.80	98.87	98.19	98.17	85.98	86.01
Shewanella CAL98	85.88	*	85.15	85.33	85.22	85.18	85.27	98.89	98.88
Shewanella AC34	98.18	85.37	*	98.14	98.02	98.17	98.32	85.35	85.35
Shewanella TB4	98.67	85.24	97.80	*	99.38	97.85	97.81	85.55	85.47
Shewanella B7	98.92	85.39	97.90	99.56	*	98.10	98.03	85.50	85.63
Shewanella AC91	97.92	85.19	97.93	97.97	97.92	*	97.90	85.45	85.48
Shewanella S1-58	98.14	85.48	98.16	97.95	97.96	97.99	*	85.40	85.37
Shewanella S1-49	86.73	98.30	85.97	86.27	86.13	86.36	86.14	*	98.25
Shewanella T24	86.32	98.53	85.45	85.85	85.76	85.66	85.54	98.49	*
#ANIm results
	Shewanella A7	Shewanella CAL98	Shewanella AC34	Shewanella TB4	Shewanella B7	Shewanella AC91	Shewanella S1-58	Shewanella S1-49	Shewanella T24
Shewanella A7	*	88.03	98.54	99.10	99.20	98.50	98.52	88.24	88.22
Shewanella CAL98	88.03	*	87.22	87.17	87.16	87.19	87.20	99.25	99.22
Shewanella AC34	98.54	87.22	*	98.47	98.44	98.44	98.61	87.27	87.22
Shewanella TB4	99.11	87.17	98.48	*	99.80	98.45	98.45	87.38	87.36
Shewanella B7	99.20	87.16	98.43	99.80	*	98.42	98.44	87.36	87.43
Shewanella AC91	98.49	87.20	98.44	98.46	98.42	*	98.47	87.40	87.33
Shewanella S1-58	98.52	87.21	98.61	98.45	98.44	98.47	*	87.27	87.22
Shewanella S1-49	88.23	99.27	87.27	87.38	87.35	87.41	87.27	*	99.12
Shewanella T24	88.21	99.22	87.22	87.36	87.43	87.33	87.22	99.12	*
#Tetra results
	Shewanella A7	Shewanella CAL98	Shewanella AC34	Shewanella TB4	Shewanella B7	Shewanella AC91	Shewanella S1-58	Shewanella S1-49	Shewanella T24
Shewanella A7	*	0.98839	0.99922	0.99934	0.99958	0.99943	0.9993	0.98882	0.98834
Shewanella CAL98	0.98839	*	0.98853	0.98912	0.98866	0.98816	0.98845	0.99954	0.99941
Shewanella AC34	0.99922	0.98853	*	0.99962	0.99972	0.9994	0.99962	0.98885	0.9882
Shewanella TB4	0.99934	0.98912	0.99962	*	0.99981	0.9994	0.99954	0.98969	0.98907
Shewanella B7	0.99958	0.98866	0.99972	0.99981	*	0.99958	0.99965	0.98905	0.98847
Shewanella AC91	0.99943	0.98816	0.9994	0.9994	0.99958	*	0.9994	0.98868	0.98817
Shewanella S1-58	0.9993	0.98845	0.99962	0.99954	0.99965	0.9994	*	0.98889	0.98815
Shewanella S1-49	0.98882	0.99954	0.98885	0.98969	0.98905	0.98868	0.98889	*	0.99957
Shewanella T24	0.98834	0.99941	0.9882	0.98907	0.98847	0.98817	0.98815	0.99957	*

## Sheet: Cluster3
#ANIb results
	Psychrobacter HY3	Psychrobacter SMN/5/1215	Psychrobacter W2-37	Psychrobacter W1-15	Psychrobacter TB55	Psychrobacter 16	Psychrobacter GW64	Psychrobacter 78a	Psychrobacter GW208	Psychrobacter TB20	Psychrobacter CAL495	Psychrobacter S1-30	Psychrobacter CAL346	Psychrobacter EVC214	Shewanella CAL606 / Psychrobacter CAL606
Psychrobacter HY3	*	80.18	85.01	80.68	79.59	77.26	97.18	97.29	98.65	77.57	98.73	79.95	77.74	78.25	98.65
Psychrobacter SMN/5/1215	81.28	*	79.53	78.74	78.57	76.68	80.98	81.03	81.21	76.27	81.22	98.89	77.93	76.70	81.21
Psychrobacter W2-37	85.23	79.37	*	79.73	80.91	76.89	85.10	85.20	85.29	76.26	85.28	79.36	77.50	77.73	85.29
Psychrobacter W1-15	83.17	78.68	80.29	*	78.75	77.38	82.63	82.62	83.18	76.34	83.31	78.68	77.30	77.34	83.14
Psychrobacter TB55	80.65	78.68	81.11	80.35	*	76.44	80.58	80.59	80.62	75.91	80.70	78.75	77.05	76.69	80.64
Psychrobacter 16	77.99	76.81	77.38	77.89	76.51	*	78.08	77.86	78.06	75.46	78.12	76.84	77.44	75.74	78.04
Psychrobacter GW64	96.62	80.01	84.82	80.21	79.68	78.84	*	97.29	96.37	77.60	96.44	79.89	77.89	78.40	96.38
Psychrobacter 78a	97.34	80.21	85.08	80.27	79.62	77.25	97.91	*	97.07	77.32	97.14	80.01	77.65	78.21	97.09
Psychrobacter GW208	98.78	80.33	85.17	80.69	79.63	77.35	97.09	97.20	*	77.53	99.88	80.19	77.73	78.53	99.82
Psychrobacter TB20	78.96	76.62	77.09	76.59	76.17	75.57	78.90	78.79	78.96	*	79.24	76.59	75.84	77.91	78.95
Psychrobacter CAL495	98.43	80.21	84.93	80.64	79.54	77.39	96.69	96.80	99.45	77.92	*	79.98	77.66	78.39	99.39
Psychrobacter S1-30	80.28	99.06	79.44	78.64	78.81	76.66	80.24	80.27	80.27	76.39	80.29	*	78.01	76.70	80.29
Psychrobacter CAL346	78.41	78.04	77.60	77.68	76.96	77.28	78.27	78.22	78.51	75.59	78.53	78.02	*	76.47	78.47
Psychrobacter EVC214	82.73	77.50	79.28	78.83	77.43	75.93	82.53	83.12	82.84	77.80	82.90	77.46	76.72	*	82.90
Shewanella CAL606 / Psychrobacter CAL606	98.65	80.38	85.16	80.53	79.56	77.43	96.99	97.14	99.70	77.49	99.72	80.17	77.80	78.55	*
#ANIm results
	Psychrobacter HY3	Psychrobacter SMN/5/1215	Psychrobacter W2-37	Psychrobacter W1-15	Psychrobacter TB55	Psychrobacter 16	Psychrobacter GW64	Psychrobacter 78a	Psychrobacter GW208	Psychrobacter TB20	Psychrobacter CAL495	Psychrobacter S1-30	Psychrobacter CAL346	Psychrobacter EVC214	Shewanella CAL606 / Psychrobacter CAL606
Psychrobacter HY3	*	86.98	87.92	87.63	85.91	86.18	97.95	97.99	99.23	87.99	99.24	86.49	85.52	90.88	99.21
Psychrobacter SMN/5/1215	86.99	*	85.66	85.82	85.29	84.68	86.86	86.87	86.87	84.98	86.87	99.59	84.41	85.32	86.88
Psychrobacter W2-37	87.91	85.67	*	86.15	86.83	85.37	87.95	87.89	87.90	85.12	87.90	85.56	84.76	88.16	87.91
Psychrobacter W1-15	87.63	85.81	86.16	*	86.49	85.83	87.33	87.33	87.58	85.54	87.71	85.75	84.93	87.94	87.56
Psychrobacter TB55	85.91	85.29	86.85	86.47	*	85.15	85.86	85.84	85.86	84.77	85.90	85.40	84.52	86.07	85.87
Psychrobacter 16	86.18	84.72	85.37	85.84	85.14	*	86.94	86.03	86.16	84.43	86.26	84.75	84.32	85.39	86.15
Psychrobacter GW64	97.95	86.87	87.95	87.33	85.86	86.96	*	98.72	97.91	88.02	97.90	86.47	85.25	90.67	97.91
Psychrobacter 78a	97.99	86.88	87.89	87.32	85.85	86.04	98.72	*	97.92	87.59	97.92	86.46	85.36	91.25	97.92
Psychrobacter GW208	99.23	86.86	87.91	87.58	85.87	86.16	97.91	97.91	*	87.42	99.99	86.42	85.61	90.94	100.00
Psychrobacter TB20	88.01	84.96	85.09	85.54	84.80	84.41	88.06	87.59	87.45	*	88.14	84.93	84.06	84.77	87.45
Psychrobacter CAL495	99.24	86.87	87.90	87.71	85.91	86.27	97.90	97.92	99.99	88.11	*	86.42	85.65	91.01	99.99
Psychrobacter S1-30	86.50	99.59	85.57	85.76	85.39	84.71	86.48	86.47	86.43	84.93	86.43	*	84.37	85.10	86.46
Psychrobacter CAL346	85.53	84.42	84.76	84.92	84.51	84.31	85.27	85.36	85.63	84.08	85.68	84.37	*	85.40	85.62
Psychrobacter EVC214	90.90	85.32	88.18	87.95	86.11	85.38	90.69	91.25	90.96	84.76	91.02	85.10	85.41	*	91.00
Shewanella CAL606 / Psychrobacter CAL606	99.22	86.88	87.91	87.56	85.88	86.15	97.91	97.91	100.00	87.44	99.99	86.45	85.62	90.99	*
#Tetra results
	Psychrobacter HY3	Psychrobacter SMN/5/1215	Psychrobacter W2-37	Psychrobacter W1-15	Psychrobacter TB55	Psychrobacter 16	Psychrobacter GW64	Psychrobacter 78a	Psychrobacter GW208	Psychrobacter TB20	Psychrobacter CAL495	Psychrobacter S1-30	Psychrobacter CAL346	Psychrobacter EVC214	Shewanella CAL606 / Psychrobacter CAL606
Psychrobacter HY3	*	0.97698	0.99473	0.9868	0.98229	0.96678	0.99932	0.9991	0.9997	0.94266	0.99943	0.97844	0.97409	0.95635	0.99953
Psychrobacter SMN/5/1215	0.97698	*	0.97259	0.97622	0.97227	0.95238	0.97686	0.97344	0.97606	0.94874	0.97567	0.99974	0.97429	0.95626	0.97569
Psychrobacter W2-37	0.99473	0.97259	*	0.9845	0.98539	0.96321	0.99537	0.99504	0.99441	0.92345	0.99467	0.97445	0.96813	0.94714	0.99458
Psychrobacter W1-15	0.9868	0.97622	0.9845	*	0.97153	0.97436	0.98688	0.98529	0.98521	0.93258	0.98551	0.97694	0.96534	0.9422	0.98525
Psychrobacter TB55	0.98229	0.97227	0.98539	0.97153	*	0.93325	0.98223	0.98099	0.98147	0.91959	0.98135	0.97424	0.95694	0.94034	0.98133
Psychrobacter 16	0.96678	0.95238	0.96321	0.97436	0.93325	*	0.96758	0.96637	0.96691	0.88928	0.96699	0.95277	0.95013	0.91738	0.96698
Psychrobacter GW64	0.99932	0.97686	0.99537	0.98688	0.98223	0.96758	*	0.99948	0.99918	0.94187	0.99941	0.97839	0.97459	0.95545	0.99939
Psychrobacter 78a	0.9991	0.97344	0.99504	0.98529	0.98099	0.96637	0.99948	*	0.99918	0.93988	0.99947	0.97521	0.97206	0.95374	0.99939
Psychrobacter GW208	0.9997	0.97606	0.99441	0.98521	0.98147	0.96691	0.99918	0.99918	*	0.94154	0.99966	0.9777	0.97278	0.95548	0.9998
Psychrobacter TB20	0.94266	0.94874	0.92345	0.93258	0.91959	0.88928	0.94187	0.93988	0.94154	*	0.94166	0.94866	0.94872	0.96572	0.94202
Psychrobacter CAL495	0.99943	0.97567	0.99467	0.98551	0.98135	0.96699	0.99941	0.99947	0.99966	0.94166	*	0.97744	0.97245	0.95535	0.99986
Psychrobacter S1-30	0.97844	0.99974	0.97445	0.97694	0.97424	0.95277	0.97839	0.97521	0.9777	0.94866	0.97744	*	0.97397	0.95731	0.97736
Psychrobacter CAL346	0.97409	0.97429	0.96813	0.96534	0.95694	0.95013	0.97459	0.97206	0.97278	0.94872	0.97245	0.97397	*	0.96224	0.97287
Psychrobacter EVC214	0.95635	0.95626	0.94714	0.9422	0.94034	0.91738	0.95545	0.95374	0.95548	0.96572	0.95535	0.95731	0.96224	*	0.95499
Shewanella CAL606 / Psychrobacter CAL606	0.99953	0.97569	0.99458	0.98525	0.98133	0.96698	0.99939	0.99939	0.9998	0.94202	0.99986	0.97736	0.97287	0.95499	*

## Sheet: Cluster4
#ANIb results
	Pseudomonas HY2	Pseudomonas HY14	Pseudomonas HY13	Pseudomonas HY7a	Pseudomonas E45	Pseudomonas 65/3	Pseudomonas H26/SER47	Marinobacter W1-16 / Pseudomonas W1-16
Pseudomonas HY2	*	77.94	77.81	77.82	72.39	77.65	77.43	78.47
Pseudomonas HY14	77.45	*	80.39	82.91	72.82	80.26	79.19	99.03
Pseudomonas HY13	77.97	81.51	*	80.40	73.16	97.70	82.00	81.46
Pseudomonas HY7a	78.20	83.63	80.58	*	73.19	80.59	79.88	83.67
Pseudomonas E45	72.97	74.04	73.69	73.83	*	74.07	73.84	73.78
Pseudomonas 65/3	77.82	80.37	98.16	80.30	74.77	*	81.90	80.27
Pseudomonas H26/SER47	77.65	79.79	82.32	79.95	73.84	82.31	*	79.87
Marinobacter W1-16 / Pseudomonas W1-16	75.01	93.94	77.09	79.31	70.89	76.97	76.32	*
#ANIm results
	Pseudomonas HY2	Pseudomonas HY14	Pseudomonas HY13	Pseudomonas HY7a	Pseudomonas E45	Pseudomonas 65/3	Pseudomonas H26/SER47	Marinobacter W1-16 / Pseudomonas W1-16
Pseudomonas HY2	*	85.22	85.07	84.82	83.28	84.92	84.83	85.61
Pseudomonas HY14	85.22	*	86.12	86.51	83.84	86.26	85.58	99.88
Pseudomonas HY13	85.07	86.12	*	85.66	83.34	99.19	86.18	86.33
Pseudomonas HY7a	84.83	86.50	85.67	*	83.96	85.75	85.34	86.73
Pseudomonas E45	83.28	83.83	83.33	83.94	*	85.09	83.73	84.03
Pseudomonas 65/3	84.92	86.26	99.20	85.75	85.09	*	86.18	86.44
Pseudomonas H26/SER47	84.83	85.58	86.18	85.34	83.72	86.18	*	85.83
Marinobacter W1-16 / Pseudomonas W1-16	85.61	99.88	86.33	86.73	84.03	86.44	85.83	*
#Tetra results
	Pseudomonas HY2	Pseudomonas HY14	Pseudomonas HY13	Pseudomonas HY7a	Pseudomonas E45	Pseudomonas 65/3	Pseudomonas H26/SER47	Marinobacter W1-16 / Pseudomonas W1-16
Pseudomonas HY2	*	0.92712	0.92886	0.93093	0.84777	0.92786	0.87488	0.92247
Pseudomonas HY14	0.92712	*	0.9672	0.97988	0.91121	0.96533	0.89953	0.96485
Pseudomonas HY13	0.92886	0.9672	*	0.97753	0.93669	0.99959	0.92982	0.941
Pseudomonas HY7a	0.93093	0.97988	0.97753	*	0.93081	0.97718	0.92786	0.9581
Pseudomonas E45	0.84777	0.91121	0.93669	0.93081	*	0.93884	0.93822	0.89219
Pseudomonas 65/3	0.92786	0.96533	0.99959	0.97718	0.93884	*	0.93319	0.94001
Pseudomonas H26/SER47	0.87488	0.89953	0.92982	0.92786	0.93822	0.93319	*	0.87654
Marinobacter W1-16 / Pseudomonas W1-16	0.92247	0.96485	0.941	0.9581	0.89219	0.94001	0.87654	*
