# Supplementary material for: Functional Genomics of a Collection of Gammaproteobacteria Isolated from Antarctica
Source: Mar Drugs. 2024 May 23;22(6):238. doi: 10.3390/md22060238 (PMC11205219; doi:10.3390/md22060238)
Supplement: Supplementary file 1 [file marinedrugs-22-00238-s001.zip › Additional File S4.xlsx]

## Sheet: Overview
	Shewanella	Pseudomonas	Pseudoalteromonas	Psychrobacter
number of NCBI genomes	83	81	38	32
number of novel genomes	8	7	28	15

## Sheet: Pseudomonas_from_NCBI
Genome assembly	NCBI RefSeq assembly	Submitted GenBank assembly	Taxon	Strain / Isolate	Submitter	Date	geographic location	isolation source / host	BioSample ID	BioProject	Pubblications
ASM676v1	GCF_000006765.1	GCA_000006765.1	Pseudomonas aeruginosa	PAO1	PathoGenesis Corporation	Jul 7, 2006	NA	NA	SAMN02603714	PRJNA331
ASM42354v1	GCF_000423545.1	GCA_000423545.1	Pseudomonas resinovorans	DSM 21078	DOE Joint Genome Institute	Jul 11, 2013	France	Soil	SAMN02441499	PRJNA185651	NA
ASM42574v1	GCF_000425745.1	GCA_000425745.1	Pseudomonas cremoricolorata	DSM 17059	DOE Joint Genome Institute	Jul 11, 2013	NA	Oryza sativa	SAMN02441180	PRJNA188911	NA
MS-3	GCF_000498575.2	GCA_000498575.2	Pseudomonas taeanensis	MS-3	Korea Basic Science Institute	Nov 22, 2013	South Korea: Taean	crude oil-contaminated seashore	SAMN02470138	PRJNA217843	Lee SY et al., "Draft Genome Sequence of Petroleum Oil-Degrading Marine Bacterium Pseudomonas taeanensis Strain MS-3, Isolated from a Crude Oil-Contaminated Seashore.", Genome Announc, 2014 Jan 9;2(1)
ASM73064v1	GCF_000730645.1	GCA_000730645.1	Pseudomonas parafulva	NBRC 16636	National Institute of Technology and Evaluation	Jul 10, 2014	Japan	NA	SAMD00018428	PRJDB222	NA
ASM73167v1	GCF_000731675.1	GCA_000731675.1	Pseudomonas capeferrum	WCS358	Utrecht University, Utrecht, Netherlands	Jul 18, 2014	Netherlands: Flevoland	potato root	SAMN02739926	PRJNA245792	NA
ASM75944v1	GCF_000759445.1	GCA_000759445.1	Pseudomonas lutea	DSM 17257	Kyungpook National University	Sep 29, 2014	Spain	Rhizosphere of grasses	SAMN03077637	PRJNA261881	Kwak Y et al., "High quality draft genome sequence of the type strain of Pseudomonas lutea OK2(T), a phosphate-solubilizing rhizospheric bacterium.", Stand Genomic Sci, 2016;11(1):51 | Peix A et al., "Pseudomonas lutea sp. nov., a novel phosphate-solubilizing bacterium isolated from the rhizosphere of grasses.", Int J Syst Evol Microbiol, 2004 May;54(Pt 3):847-850
ASM80641v1	GCF_000806415.1	GCA_000806415.1	Pseudomonas flexibilis	JCM 14085	Korea University	Dec 22, 2014	South Korea	bird's nest	SAMN03174901	PRJNA266854	NA
ASM82051v1	GCF_000820515.1	GCA_000820515.1	Pseudomonas batumici	UCM B-321	Institute of Microbiology and Virology	Jan 16, 2015	Georgia: Batumi, the Black Sea coast of the Caucasus	eucalyptus rhizosphere	SAMN03273282	PRJNA270768	NA
P. massiliensis CB1	GCF_000826105.1	GCA_000826105.1	Pseudomonas massiliensis	CB1	Unité de Recherche sur les Maladies Infectieuses et Tropicales Emergentes (URMITE)	Oct 18, 2014	NA	NA	SAMEA2821758	PRJEB7542	NA
MG221	GCF_001043025.1	GCA_001043025.1	Pseudomonas helleri	DSM 29165	Zentralinstitut fuer Ernaehrungs- und Lebensmittelforschung (ZIEL), WZW, TUM	Jun 30, 2015	Germany: Southern Germany	raw milk	SAMN03328804	PRJNA274345	von Neubeck M et al., "Pseudomonas helleri sp. nov. and Pseudomonas weihenstephanensis sp. nov., isolated from raw cow's milk.", Int J Syst Evol Microbiol, 2016 Mar;66(3):1163-1173 | Ramírez-Bahena MH et al., "Pseudomonas endophytica sp. nov., isolated from stem tissue of Solanum tuberosum L. in Spain.", Int J Syst Evol Microbiol, 2015 Jul;65(7):2110-2117
ASM118619v1	GCF_001186195.1	GCA_001186195.1	Pseudomonas fulva	YAB-1	Jishou University	Jul 22, 2015	China: Wuhan	NA	SAMN03470078	PRJNA280850	Yi L et al., "Draft Genome Sequence of Perfluorooctane Acid-Degrading Bacterium Pseudomonas parafulva YAB-1.", Genome Announc, 2015 Sep 3;3(5)
ASM141147v1	GCF_001411475.1	GCA_001411475.1	Pseudomonas endophytica	BSTT44	Zentralinstitut fuer Ernaehrungs- und Lebensmittelforschung (ZIEL), WZW, TUM	Oct 22, 2015	Spain: Salamanca	stem tissue	SAMN04193521	PRJNA274345	von Neubeck M et al., "Pseudomonas helleri sp. nov. and Pseudomonas weihenstephanensis sp. nov., isolated from raw cow's milk.", Int J Syst Evol Microbiol, 2016 Mar;66(3):1163-1173 | Ramírez-Bahena MH et al., "Pseudomonas endophytica sp. nov., isolated from stem tissue of Solanum tuberosum L. in Spain.", Int J Syst Evol Microbiol, 2015 Jul;65(7):2110-2117
ASM154312v1	GCF_001543125.1	GCA_001543125.1	Pseudomonas agarici	NCPPB 2472	University of Reading	Feb 1, 2016	United Kingdom	Agaricus bisporus	SAMN04420121	PRJNA309076	NA
ASM187464v1	GCF_001874645.1	GCA_001874645.1	Pseudomonas frederiksbergensis	ERDD5:01	CSIR-Institute of Himalayan Bioresource Technology	Nov 10, 2016	India: West Sikkim	glacial stream	SAMN05947123	PRJNA350793	Kumar R et al., "Complete genome sequence of Pseudomonas frederiksbergensis ERDD5:01 revealed genetic bases for survivability at high altitude ecosystem and bioprospection potential.", Genomics, 2019 May;111(3):492-499
ASM208723v1	GCF_002087235.1	GCA_002087235.1	Pseudomonas floridensis	GEV388	University of Florida	Apr 12, 2017	USA: Florida	Solanum lycopersicum	SAMN06275483	PRJNA368985	NA
ASM209157v1	GCF_002091575.1	GCA_002091575.1	Pseudomonas flavescens	NBRC 103044	National Institute of Technology and Evaluation	Apr 3, 2017	NA	NA	SAMD00046926	PRJDB207	NA
ASM209163v1	GCF_002091635.1	GCA_002091635.1	Pseudomonas indica	NBRC 103045	National Institute of Technology and Evaluation	Apr 3, 2017	NA	NA	SAMD00046928	PRJDB211	NA
ASM273606v1	GCF_002736065.1	GCA_002736065.1	Pseudomonas mosselii	PtA1	Plant Pathology	Oct 30, 2017	China	plant root rhizosphere	SAMN07812005	PRJNA415012	NA
ASM283560v1	GCF_002835605.1	GCA_002835605.1	Pseudomonas pharmacofabricae	ZYSR67-Z	Zhejiang University	Dec 12, 2017	China: a chemical factory, Jinhua City, Zhejiang Province	pharmaceutical wastewater	SAMN08131258	PRJNA421062	NA
ASM293468v1	GCF_002934685.1	GCA_002934685.1	Pseudomonas bohemica	IA19	Institute of Microbiology of the ASCR	Feb 21, 2018	Czech Republic	bark beetle	SAMN07278004	PRJNA391916	NA
ASM305258v1	GCF_003052585.1	GCA_003052585.1	Pseudomonas mangrovi	TC11	Zhejiang university	Apr 17, 2018	China: Zhangzhou City, Fujian Province	root segment of a mangrove plant	SAMN08891238	PRJNA449190	NA
ASM313118v1	GCF_003131185.1	GCA_003131185.1	Pseudomonas ovata	F51	Fujian Academy of Agricultural Sciences	May 18, 2018	China: Yueqing city, Zhejiang province	external muscle ulcerative lesions on the fishtail	SAMN09090848	PRJNA465159	Rao Q et al., "Pseudomonas ovata sp. nov., Isolated from the Skin of the Tail of Farmed Murray cod (Maccullochella peelii peelii) with a Profound Ulceration.", Curr Microbiol, 2019 Oct;76(10):1168-1174
ASM323127v1	GCF_003231275.1	GCA_003231275.1	Pseudomonas huaxiensis	WCHPs060044	West China Hospital, Sichuan University	Jun 15, 2018	China: Chengdu, Sichuan	sewage	SAMN09302770	PRJNA415331	NA
ASM359517v1	GCF_003595175.1	GCA_003595175.1	Pseudomonas cavernae	K2W31S-8	Chinese Academy of Sciences	Sep 25, 2018	China: Guizhou	water from karst cave	SAMN10055746	PRJNA490657	NA
ASM359640v1	GCF_003596405.1	GCA_003596405.1	Pseudomonas cavernicola	K1S02-6	Chinese Academy of Sciences	Sep 24, 2018	China: Guizhou	soil from karst cave	SAMN10055711	PRJNA490657	NA
ASM369631v1	GCF_003696315.1	GCA_003696315.1	Pseudomonas songnenensis	NEAU-ST5-5	Institute of Microbiology, Chinese Academy of Sciences	Oct 29, 2018	China: Beijing	NA	SAMN10266092	PRJNA497776	NA
ASM393552v1	GCF_003935525.1	GCA_003935525.1	Pseudomonas saudiphocaensis	PS_399	Washington University in St. Louis School of Medicine	Dec 11, 2018	Pakistan	washroom sink in hospital intensive care unit	SAMN10249202	PRJNA497126	D'Souza AW et al., "Spatiotemporal dynamics of multidrug resistant bacteria on intensive care unit surfaces.", Nat Commun, 2019 Oct 8;10(1):4569 | Wardenburg KE et al., "Phenotypic and genotypic characterization of linezolid-resistant Enterococcus faecium from the USA and Pakistan.", J Antimicrob Chemother, 2019 Dec 1;74(12):3445-3452
ASM412425v1	GCF_004124255.1	GCA_004124255.1	"Candidatus Pseudomonas adelgestsugas"	HWA_ENA	Utah State University	Jan 31, 2019	USA: Connecticut, New Haven	Hemlock woolly adelgid	SAMN08397417	PRJNA431635	Weglarz KM et al., "Partnering With a Pest: Genomes of Hemlock Woolly Adelgid Symbionts Reveal Atypical Nutritional Provisioning Patterns in Dual-Obligate Bacteria.", Genome Biol Evol, 2018 Jun 1;10(6):1607-1621
ASM421489v1	GCF_004214895.1	GCA_004214895.1	Pseudomonas tructae	SNU WT1	Seoul National University	Feb 20, 2019	South Korea: Chungbuk province	Oncorhynchus mykiss	SAMN10922936	PRJNA522009	NA
ASM432722v1	GCF_004327225.1	GCA_004327225.1	Pseudomonas sp.	FRB 230	University of the West of England	Mar 5, 2019	United Kingdom: Great Monk Wood	Larval galleries created by Agrilus biguttatus	SAMN09280091	PRJNA474096	NA
ASM492040v1	GCF_004920405.1	GCA_004920405.1	Pseudomonas leptonychotis	CCM 8849	Masaryk University	Apr 29, 2019	Antarctica: James Ross Island	rectal swab - Leptonychotes weddellii	SAMN10220049	PRJNA495142	NA
ASM587790v1	GCF_005877905.1	GCA_005877905.1	Pseudomonas nicosulfuronedens	LAM1902	Chinese Academy of Agricultural Sciences	May 28, 2019	China: Puyang	soil	SAMN11465145	PRJNA533733	NA
ASM710940v1	GCF_007109405.1	GCA_007109405.1	Pseudomonas mangiferae	DMKU BBB3-04	Kasetsart University	Jul 18, 2019	Thailand	bark of mango tree - Mangifera indica	SAMN12229586	PRJNA553127	NA
ASM766563v1	GCF_007665635.1	GCA_007665635.1	Pseudomonas oryzihabitans	DE0585	BGI	Jul 30, 2019	USA: North Carolina, Durham	environmental	SAMN11792745	PRJNA543692	Zhang C et al., "Temporal encoding of bacterial identity and traits in growth dynamics.", Proc Natl Acad Sci U S A, 2020 Aug 18;117(33):20202-20210
ASM783015v1	GCF_007830155.1	GCA_007830155.1	Pseudomonas duriflava	CGMCC 1.6858	DOE Joint Genome Institute	Aug 2, 2019	NA	NA	SAMN02927908	PRJNA255608	Whitman WB et al., "Genomic Encyclopedia of Bacterial and Archaeal Type Strains, Phase III: the genomes of soil and plant-associated and newly described type strains.", Stand Genomic Sci, 2015;10:26
ASM785836v1	GCF_007858365.1	GCA_007858365.1	Pseudomonas saxonica	DSM 108989	Technische Universitaet Muenchen	Aug 6, 2019	Germany: Northern Germany	skimmed milk concentrate	SAMN12046035	PRJNA548434	NA
ASM869396v1	GCF_008693965.1	GCA_008693965.1	Pseudomonas luteola	FDAARGOS_637	US Food and Drug Administration	Sep 25, 2019	USA: KY	clinical isolate - Homo sapiens	SAMN11056352	PRJNA231221	Sichtig H et al., "FDA-ARGOS is a database with public quality-controlled reference genomes for diagnostic use and regulatory science.", Nat Commun, 2019 Jul 25;10(1):3313
ASM976324v1	GCF_009763245.1	GCA_009763245.1	Pseudomonas xionganensis	R-22-3 w-18	Institute of Microbiology, Chinese Academy of Sciences	Dec 18, 2019	China: Baiyang Lake	water	SAMN13268013	PRJNA589163	NA
ASM1104043v1	GCF_011040435.1	GCA_011040435.1	Pseudomonas psychrophila	KM02	Poznan University of Life Sciences	Feb 29, 2020	Poland	food/cold	SAMN14133006	PRJNA509367	NA
ASM1135508v1	GCF_011355085.1	GCA_011355085.1	Pseudomonas akapageensis	PS24	Juntendo University	Mar 16, 2020	Japan: Izu Oshima	soil	SAMN12740357	PRJNA565332	NA
ASM1203369v1	GCF_012033695.1	GCA_012033695.1	Pseudomonas quercus	hsmgli-8	Research Institute of Forest Ecology Environment and Protection	Apr 5, 2020	China: Beijing	leaf spot - Quercus mongolica	SAMN14402107	PRJNA488702	Bian DR et al., "Stenotrophomonas cyclobalanopsidis sp. nov., isolated from the leaf spot disease of Cyclobalanopsis patelliformis.", Antonie Van Leeuwenhoek, 2020 Oct;113(10):1447-1454
ASM1416478v1	GCF_014164785.1	GCA_014164785.1	Pseudomonas guryensis	SR9	Chungnam National University	Aug 11, 2020	South Korea: Gurye-gun	soil	SAMN15656869	PRJNA649065	NA
ASM1426875v2	GCF_014268755.2	GCA_014268755.2	Pseudomonas vanderleydeniana	RW8P3	KU Leuven	Jul 6, 2021	Sri Lanka: Kurunegala	Rhizoplane rice	SAMN15248333	PRJNA639797	Girard L et al., "The Ever-Expanding Pseudomonas Genus: Description of 43 New Species and Partition of the Pseudomonas putida Group.", Microorganisms, 2021 Aug 18;9(8) | Girard L et al., "Reliable Identification of Environmental Pseudomonas Isolates Using the rpoD Gene.", Microorganisms, 2020 Jul 31;8(8)
ASM1426878v2	GCF_014268785.2	GCA_014268785.2	Pseudomonas shirazensis	SWRI56	KU Leuven	Jul 6, 2021	Iran: Shiraz	Wheat rhizosphere	SAMN15248332	PRJNA639797	Girard L et al., "The Ever-Expanding Pseudomonas Genus: Description of 43 New Species and Partition of the Pseudomonas putida Group.", Microorganisms, 2021 Aug 18;9(8) | Girard L et al., "Reliable Identification of Environmental Pseudomonas Isolates Using the rpoD Gene.", Microorganisms, 2020 Jul 31;8(8)
ASM1426902v2	GCF_014269025.2	GCA_014269025.2	Pseudomonas promysalinigenes	RW10S1	KU Leuven	Jul 6, 2021	Sri Lanka: Kurunegala	Exorhizosphere rice	SAMN15248319	PRJNA639797	Girard L et al., "The Ever-Expanding Pseudomonas Genus: Description of 43 New Species and Partition of the Pseudomonas putida Group.", Microorganisms, 2021 Aug 18;9(8) | Girard L et al., "Reliable Identification of Environmental Pseudomonas Isolates Using the rpoD Gene.", Microorganisms, 2020 Jul 31;8(8)
ASM1435757v1	GCF_014357575.1	GCA_014357575.1	Pseudomonas folii	DOAB 1069	Ottawa Research and Development Center	Aug 24, 2020	Canada: Alberta	necrotic leaf - wheat	SAMN15805205	PRJNA656885	NA
ASM1464675v1	GCF_014646755.1	GCA_014646755.1	Pseudomonas asuensis	JCM 13501	WFCC-MIRCEN World Data Centre for Microorganisms (WDCM)	Sep 12, 2020	NA	NA	SAMD00245237	PRJDB10510	Wu L et al., "The Global Catalogue of Microorganisms (GCM) 10K type strain sequencing project: providing services to taxonomists for standard genome sequencing and annotation.", Int J Syst Evol Microbiol, 2019 Apr;69(4):895-898
ASM1464763v1	GCF_014647635.1	GCA_014647635.1	Pseudomonas matsuisoli	JCM 30078	WFCC-MIRCEN World Data Centre for Microorganisms (WDCM)	Sep 12, 2020	NA	NA	SAMD00245291	PRJDB10510	Wu L et al., "The Global Catalogue of Microorganisms (GCM) 10K type strain sequencing project: providing services to taxonomists for standard genome sequencing and annotation.", Int J Syst Evol Microbiol, 2019 Apr;69(4):895-898
ASM1464827v1	GCF_014648275.1	GCA_014648275.1	Pseudomonas laurentiana	JCM 32154	WFCC-MIRCEN World Data Centre for Microorganisms (WDCM)	Sep 12, 2020	NA	NA	SAMD00245333	PRJDB10510	Wu L et al., "The Global Catalogue of Microorganisms (GCM) 10K type strain sequencing project: providing services to taxonomists for standard genome sequencing and annotation.", Int J Syst Evol Microbiol, 2019 Apr;69(4):895-898
ASM1469438v1	GCF_014694385.1	GCA_014694385.1	Pseudomonas typographi	CA3A	Universidad de Salamanca	Sep 22, 2020	Czech Republic	Ips typographus	SAMN14311041	PRJNA610756	Peral-Aranega E et al., "Bacteria Belonging to Pseudomonas typographi sp. nov. from the Bark Beetle Ips typographus Have Genomic Potential to Aid in the Host Ecology.", Insects, 2020 Sep 3;11(9)
ASM1483676v1	GCF_014836765.1	GCA_014836765.1	Serpens gallinarum	Sa2CUA2	Quadram Institutte	Sep 30, 2020	United Kingdom: Norwich	Gallus gallus	SAMN15803248	PRJNA543206	Gilroy R et al., "Extensive microbial diversity within the chicken gut microbiome revealed by metagenomics and culture.", PeerJ, 2021;9:e10941
2T-2-5-2v4	GCF_015377145.2	GCA_015377145.2	Pseudomonas lundensis	2T.2.5.2	Institute of Microbiology, National Academy of Sciences of Belarus	Nov 18, 2020	Antarctica: Vecherniy district of the Tala Hills oasis, Enderby Land	meltwater pond	SAMN16253275	PRJNA665389	NA
ASM1659963v1	GCF_016599635.1	GCA_016599635.1	Pseudomonas cannabina pv. alisalensis	MAFF 301419	National Agriculture and Food Research Organization (NARO)	Jan 11, 2021	Japan:Mie	Japanese radish	SAMN17146248	PRJNA687493	NA
ASM1686555v1	GCF_016865555.1	GCA_016865555.1	Pseudomonas arcuscaelestis	V1	University of Balearic Islandsq	Feb 11, 2021	Spain: Praia da Seda, Carnota	Intertidal marine water sample	SAMN16362462	PRJNA667215	NA
ASM1870412v1	GCF_018704125.1	GCA_018704125.1	Pseudomonas boanensis	DB1	Karolinska Institutet	Jun 3, 2021	Mozambique: Boane District	Fresh water	SAMN18536874	PRJNA718467	NA
ASM1896870v1	GCF_018968705.1	GCA_018968705.1	Pseudomonas lijiangensis	LJ2	Yunnan Academy of Tobacco Agriculture Science	Jun 21, 2021	China: Lijiang city, Yunnan province	the leaf of flue-cured tobacco	SAMN19679079	PRJNA737108	Lu CH et al., "Pseudomonas lijiangensis sp. nov., a novel phytopathogenic bacterium isolated from black spots of tobacco.", Int J Syst Evol Microbiol, 2022 Oct;72(10)
ASM1914537v1	GCF_019145375.1	GCA_019145375.1	Pseudomonas triticicola	SWRI88	KU Leuven	Jul 6, 2021	Iran: Kermanshah	rhizosphere - wheat	SAMN19473660	PRJNA639797	Girard L et al., "The Ever-Expanding Pseudomonas Genus: Description of 43 New Species and Partition of the Pseudomonas putida Group.", Microorganisms, 2021 Aug 18;9(8) | Girard L et al., "Reliable Identification of Environmental Pseudomonas Isolates Using the rpoD Gene.", Microorganisms, 2020 Jul 31;8(8)
ASM2114776v1	GCF_021147765.1	GCA_021147765.1	Pseudomonas californiensis	CDFA602	University of Florida	Dec 9, 2021	USA	Plant tissue	SAMN18822677	PRJNA723576	NA
ASM2127120v1	GCF_021271205.1	GCA_021271205.1	Pseudomonas uvaldensis	20TX0172	Texas A & M University	Dec 22, 2021	USA: Texas	Onion	SAMN21582561	PRJNA765713	NA
ASM2143276v1	GCF_021432765.1	GCA_021432765.1	Pseudomonas phenolilytica	RBPA9	Institute of Life Sciences	Jan 11, 2022	India: (Odisha)	soil	SAMN15312252	PRJNA640250	NA
ASM2160202v1	GCF_021602025.1	GCA_021602025.1	Pseudomonas ceruminis	BML-PP028	Department of Microbiology, Juntendo University School of Medicine	Nov 22, 2021	Japan:Saitama, Kawagoe	Human eye discharge	SAMD00422622	PRJDB10089	Ono E et al., "Pseudomonas paralcaligenes sp. nov., isolated from a hospitalized patient.", Int J Syst Evol Microbiol, 2023 Feb;73(1) | Tohya M et al., "Whole-Genome Sequencing-Based Re-Identification of Pseudomonas putida/fluorescens Clinical Isolates Identified by Biochemical Bacterial Identification Systems.", Microbiol Spectr, 2022 Apr 27;10(2):e0249121
ASM2281031v1	GCF_022810315.1	GCA_022810315.1	Pseudomonas marianensis	PS1	Shanghai Ocean University	Apr 3, 2022	Pacific Ocean: Mariana trench	sediment	SAMN26994128	PRJNA820347	NA
ASM2324166v1	GCF_023241665.1	GCA_023241665.1	Pseudomonas morbosilactucae	MAFF 302046	National Agriculture and Food Research Organization (NARO)	May 4, 2022	Japan:Wakayama	lettuce	SAMN27770902	PRJNA832010	Sawada H et al., "Pseudomonas aegrilactucae sp. nov. and Pseudomonas morbosilactucae sp. nov., pathogens causing bacterial rot of lettuce in Japan.", Int J Syst Evol Microbiol, 2022 Nov;72(11)
ASM2382368v1	GCF_023823685.1	GCA_023823685.1	Pseudomonas subflava	YIM B01952	Yunnan Institute of Microbiology	Jun 21, 2022	China	soil	SAMN29132573	PRJNA849749	NA
ASM2607263v1	GCF_026072635.1	GCA_026072635.1	Pseudomonas solani	Sm006	National Institute of Agrobiological Sciences	Sep 28, 2022	Japan:Aichi, Toyoake	rhizosphere	SAMD00224199	PRJDB8663	Sawada H et al., "Pseudomonas solani sp. nov. isolated from the rhizosphere of eggplant in Japan.", Int J Syst Evol Microbiol, 2023 Jun;73(6)
ASM2792236v1	GCF_027922365.1	GCA_027922365.1	Pseudomonas turukhanskensis	VKM B-2935	WFCC-MIRCEN World Data Centre for Microorganisms (WDCM)	Jan 19, 2023	NA	NA	SAMD00253133	PRJDB10669	Wu L et al., "The Global Catalogue of Microorganisms (GCM) 10K type strain sequencing project: providing services to taxonomists for standard genome sequencing and annotation.", Int J Syst Evol Microbiol, 2019 Apr;69(4):895-898
IMG-taxon 2671180067	GCF_900099645.1	GCA_900099645.1	Pseudomonas peli	DSM 17833	DOE - JOINT GENOME INSTITUTE	Oct 13, 2016	NA	NA	SAMN05216370	PRJNA323014	NA
IMG-taxon 2663762779	GCF_900100495.1	GCA_900100495.1	Pseudomonas benzenivorans	DSM 8628	DOE - JOINT GENOME INSTITUTE	Oct 21, 2016	NA	NA	SAMN05216603	PRJNA319706	NA
IMG-taxon 2667527211	GCF_900100795.1	GCA_900100795.1	Pseudomonas abietaniphila	ATCC 700689	DOE - JOINT GENOME INSTITUTE	Oct 21, 2016	NA	NA	SAMN05216605	PRJNA319561	NA
IMG-taxon 2639762651	GCF_900101085.1	GCA_900101085.1	Pseudomonas grimontii	DSM 17515	DOE - JOINT GENOME INSTITUTE	Oct 21, 2016	NA	NA	SAMN04490186	PRJNA303779	NA
IMG-taxon 2671180043	GCF_900102335.1	GCA_900102335.1	Pseudomonas seleniipraecipitans	LMG 25475	DOE - JOINT GENOME INSTITUTE	Oct 21, 2016	NA	NA	SAMN05216381	PRJNA322941	NA
IMG-taxon 2667527434	GCF_900104805.1	GCA_900104805.1	Pseudomonas oryzae	KCTC 32247	DOE - JOINT GENOME INSTITUTE	Oct 21, 2016	NA	NA	SAMN05216221	PRJNA323040	NA
IMG-taxon 2639762632	GCF_900104825.1	GCA_900104825.1	Pseudomonas taetrolens	LMG 2336	DOE - JOINT GENOME INSTITUTE	Oct 21, 2016	NA	NA	SAMN04490203	PRJNA303873	NA
IMG-taxon 2667527387	GCF_900105995.1	GCA_900105995.1	Pseudomonas pohangensis	DSM 17875	DOE - JOINT GENOME INSTITUTE	Oct 21, 2016	NA	NA	SAMN05216296	PRJNA323025	NA
IMG-taxon 2671180037	GCF_900106975.1	GCA_900106975.1	Pseudomonas kuykendallii	NRRL B-59562	DOE - JOINT GENOME INSTITUTE	Oct 21, 2016	NA	NA	SAMN05216287	PRJNA323022	NA
IMG-taxon 2663763600	GCF_900110925.1	GCA_900110925.1	Pseudomonas cuatrocienegasensis	CIP 109853	DOE - JOINT GENOME INSTITUTE	Oct 31, 2016	NA	NA	SAMN05216600	PRJNA319702	NA
IMG-taxon 2663762767	GCF_900112645.1	GCA_900112645.1	Pseudomonas straminea	JCM 2783	DOE - JOINT GENOME INSTITUTE	Nov 2, 2016	NA	NA	SAMN05216372	PRJNA323045	NA
IMG-taxon 2667527413	GCF_900113745.1	GCA_900113745.1	Pseudomonas guineae	LMG 24016	DOE - JOINT GENOME INSTITUTE	Nov 2, 2016	NA	NA	SAMN05216206	PRJNA323028	NA
IMG-taxon 2671180091	GCF_900188155.1	GCA_900188155.1	Pseudomonas segetis	CIP 108523	DOE - JOINT GENOME INSTITUTE	Jul 16, 2017	NA	NA	SAMN05216255	PRJNA323009	NA
P_marincola_YSy11_v2	GCF_900682675.2	GCA_900682675.2	Pseudomonas marincola	YSy11	Genoscope CEA	Feb 13, 2021	NA	NA	SAMEA5137566	PRJEB29984	NA

## Sheet: Pseudolateromonas_from_NCBI
Genome assembly	NCBI RefSeq assembly	Submitted GenBank assembly	Taxon	Strain / Isolate	Submitter	Date	geographic location	isolation source / host	BioSample ID	BioProject	Pubblications
ASM2608v1	GCF_000026085.1	GCA_000026085.1	Pseudoalteromonas translucida	TAC125	CNRS	Oct 3, 2005	NA	NA	SAMEA3138224
ASM23825v4	GCF_000238255.3	GCA_000238255.4	Pseudoalteromonas spongiae	UST010723-006	Shandong University	Sep 18, 2017	Hong Kong	sponge	SAMN02470926
Pund_v2.0	GCF_000238275.3	GCA_000238275.4	Pseudoalteromonas undina	DSM 6065	Shandong University	Oct 2, 2020	USA: Northern California	seawater	SAMN03380231	PRJNA77689	Xie BB et al., "Genome sequences of type strains of seven species of the marine bacterium Pseudoalteromonas.", J Bacteriol, 2012 May;194(10):2746-7
ASM23829v4	GCF_000238295.3	GCA_000238295.4	Pseudoalteromonas rubra	DSM 6842	Shandong University	Oct 2, 2020	France: Nice	seawater	SAMN03380246	PRJNA77685	Xie BB et al., "Genome sequence of the cycloprodigiosin-producing bacterial strain Pseudoalteromonas rubra ATCC 29570(T).", J Bacteriol, 2012 Mar;194(6):1637-8
Phal_1.0	GCF_000238355.1	GCA_000238355.2	Pseudoalteromonas haloplanktis	ATCC 14393	Shandong University	Dec 15, 2011	NA	NA	SAMN02470924	PRJNA77679	Xie BB et al., "Genome sequences of type strains of seven species of the marine bacterium Pseudoalteromonas.", J Bacteriol, 2012 May;194(10):2746-7
ASM23837v4	GCF_000238375.3	GCA_000238375.4	Pseudoalteromonas citrea	DSM 8771	Shandong University	Oct 2, 2020	France: Nice	seawater	SAMN03380236	PRJNA77675	Xie BB et al., "Genome sequences of type strains of seven species of the marine bacterium Pseudoalteromonas.", J Bacteriol, 2012 May;194(10):2746-7
ASM23839v4	GCF_000238395.3	GCA_000238395.4	Pseudoalteromonas arctica	A 37-1-2	Shandong University	Sep 18, 2017	Norway: Vest Spitsbergen	seawater	SAMN02470925	PRJNA77673	Xie BB et al., "Genome sequences of type strains of seven species of the marine bacterium Pseudoalteromonas.", J Bacteriol, 2012 May;194(10):2746-7
ASM78839v1	GCF_000788395.1	GCA_000788395.1	Pseudoalteromonas piratica	OCN003	University of Hawaii at Manoa	Dec 3, 2014	USA: Hawaii, Kaneohe Bay	environmental	SAMN03160553	PRJNA266250	Beurmann S et al., "Complete Genome Sequence of Pseudoalteromonas sp. Strain OCN003, Isolated from Kāne'ohe Bay, O'ahu, Hawaii.", Genome Announc, 2015 Jan 15;3(1)
S3137	GCF_000967625.1	GCA_000967625.1	Pseudoalteromonas ruthenica	S3137	Technical University of Denmark	Apr 1, 2015	Southern Ocean	Seaweed	SAMN03323942	PRJNA242743	NA
ASM144440v1	GCF_001444405.1	GCA_001444405.1	Pseudoalteromonas phenolica	KCTC 12086	KCTC (Korean Collection for Type Cultures)	Nov 17, 2015	Japan	seawater	SAMN04259808	PRJNA301786	NA
ASM155013v1	GCF_001550135.1	GCA_001550135.1	Pseudoalteromonas shioyasakiensis	JCM 18891	Second Institute of Oceanography, State Oceanic Administration	Feb 5, 2016	Pacific Ocean: Shioyasaki offshore	sediment	SAMN04442129	PRJNA309917	Matsuyama H et al., "Pseudoalteromonas shioyasakiensis sp. nov., a marine polysaccharide-producing bacterium.", Int J Syst Evol Microbiol, 2014 Jan;64(Pt 1):101-106
ASM155015v1	GCF_001550155.1	GCA_001550155.1	Pseudoalteromonas arabiensis	JCM 17292	Second Institute of Oceanography, State Oceanic Administration	Feb 5, 2016	Indian Ocean: Arabia Sea	sediment	SAMN04442128	PRJNA309914	Matsuyama H et al., "Pseudoalteromonas arabiensis sp. nov., a marine polysaccharide-producing bacterium.", Int J Syst Evol Microbiol, 2013 May;63(Pt 5):1805-1809
ASM165313v1	GCF_001653135.1	GCA_001653135.1	Pseudoalteromonas neustonica	PAMC 28425	Korea Polar Research Institute	May 11, 2016	Antarctica:Ross Sea	seawater	SAMD00051355	PRJDB4787	Hwang CY et al., "Pseudoalteromonas neustonica sp. nov., isolated from the sea surface microlayer of the Ross Sea (Antarctica), and emended description of the genus Pseudoalteromonas.", Int J Syst Evol Microbiol, 2016 Sep;66(9):3377-3382
ASM170487v1	GCF_001704875.1	GCA_001704875.1	Pseudoalteromonas lipolytica	CSB02KR	Chonnam National University	Aug 14, 2016	South Korea: Geomun-do	Apostichopus japonicus Gut	SAMN05374560	PRJNA328511	NA
ASM185447v1	GCF_001854475.1	GCA_001854475.1	Pseudoalteromonas byunsanensis	JCM 12483	Second Institute of Oceanography, State Oceanic Administration	Oct 26, 2016	South Korea:Byunsan	sediment	SAMN05792550	PRJNA336466	Gauthier G et al., "Phylogenetic analysis of the genera Alteromonas, Shewanella, and Moritella using genes coding for small-subunit rRNA sequences and division of the genus Alteromonas into two genera, Alteromonas (emended) and Pseudoalteromonas gen. nov., and proposal of twelve new species combinations.", Int J Syst Bacteriol, 1995 Oct;45(4):755-61
ASM185460v1	GCF_001854605.1	GCA_001854605.1	Pseudoalteromonas amylolytica	JW1	Second Institute of Oceanography, State Oceanic Administration	Oct 26, 2016	Indian Ocean:Arabian Sea	seawater	SAMN05511238	PRJNA336466	Gauthier G et al., "Phylogenetic analysis of the genera Alteromonas, Shewanella, and Moritella using genes coding for small-subunit rRNA sequences and division of the genus Alteromonas into two genera, Alteromonas (emended) and Pseudoalteromonas gen. nov., and proposal of twelve new species combinations.", Int J Syst Bacteriol, 1995 Oct;45(4):755-61
ASM199922v1	GCF_001999225.1	GCA_001999225.1	Pseudoalteromonas aliena	EH1	Yonsei University	Feb 14, 2017	Arctic Ocean	Chukchi Sea	SAMN06298625	PRJNA371403	NA
ASM215654v1	GCF_002156545.1	GCA_002156545.1	Pseudoalteromonas ulvae	TC14	Universite de Toulon	May 22, 2017	France: Toulon	Mediterranean sea	SAMN06344515	PRJNA375740	Brian-Jaisson F et al., "Identification of bacterial strains isolated from the Mediterranean Sea exhibiting different abilities of biofilm formation.", Microb Ecol, 2014 Jul;68(1):94-110
ASM222152v1	GCF_002221525.1	GCA_002221525.1	Pseudoalteromonas espejiana	DSM 9414	Shandong University	Jul 19, 2017	USA:Northern California,Coast	coastal sea water	SAMN03380224	PRJNA196117	NA
ASM231083v1	GCF_002310835.1	GCA_002310835.1	Pseudoalteromonas tetraodonis	GFC	Shandong University	Sep 18, 2017	Japan	puffer fish	SAMN03380228	PRJNA196225	NA
ASM356882v1	GCF_003568825.1	GCA_003568825.1	Pseudoalteromonas tunicata	D2	University of New South Wales	Sep 4, 2018	NA	NA	SAMN09780820	PRJNA485019	NA
ASM366879v1	GCF_003668795.1	GCA_003668795.1	Pseudoalteromonas agarivorans	Hao 2018	Qilu University of Technology, Shandong Academy of Sciences	Oct 22, 2018	China: Penglai	seawater	SAMN10233602	PRJNA495890	NA
ASM432886v1	GCF_004328865.1	GCA_004328865.1	Pseudoalteromonas carrageenovora	KCTC 22325	Korea Research Institute of Bioscience and Biotechnology	Mar 6, 2019	Canada: Cow bay, Novo Scotia	red alga	SAMN05271512	PRJNA326207	NA
ASM587703v1	GCF_005877035.1	GCA_005877035.1	Pseudoalteromonas distincta	16-SW-7	Korea Research Institute of Bioscience and Biotechnology	May 28, 2019	Russia: coastline of Kuril Isls, Okhotsk Sea, Pacific Ocean	seawater	SAMN11811722	PRJNA544130	NA
ASM588610v2	GCF_005886105.2	GCA_005886105.2	Pseudoalteromonas galatheae	S4498	Technical University of Denmark	Apr 6, 2020	Atlantic Ocean: North Atlantic	shrimp	SAMN08093578	PRJNA242743	Machado H et al., "Genome mining reveals unlocked bioactive potential of marine Gram-negative bacteria.", BMC Genomics, 2015 Mar 7;16(1):158 | Machado H et al., "Draft Genome Sequence of Photobacterium halotolerans S2753, Producer of Bioactive Secondary Metabolites.", Genome Announc, 2014 Jun 12;2(3)
ASM670414v1	GCF_006704145.1	GCA_006704145.1	Pseudoalteromonas luteoviolacea	H2	Nanyang Technological University	Jul 9, 2019	USA: Hawaii	Glass slide place on reef flat in natural environment	SAMN12060782	PRJNA548988	NA
ASM798989v1	GCF_007989895.1	GCA_007989895.1	Pseudoalteromonas peptidolytica	NBRC 101021	National Institute of Technology and Evaluation Biological Resource Center	Aug 1, 2019	Japan:Sea of Japan	seawater	SAMD00166003	PRJDB6118	NA
ASM837024v1	GCF_008370245.1	GCA_008370245.1	Pseudoalteromonas fuliginea	PS2	University of Victoria	Sep 11, 2019	Canada: Willows Beach, Victoria, BC	algae surface	SAMN10835840	PRJNA517496	NA
ASM1314085v1	GCF_013140855.1	GCA_013140855.1	Pseudoalteromonas caenipelagi	JBTF-M23	Sungkyunkwan University	May 21, 2020	South Korea: Jebu island	tidal flat	SAMN14604090	PRJNA625634	NA
ASM1485872v1	GCF_014858725.1	GCA_014858725.1	Pseudoalteromonas aurantia	208	Shandong University	Oct 7, 2020	France: Nice	seawater	SAMN03380234	PRJNA196115	NA
ASM1492535v1	GCF_014925355.1	GCA_014925355.1	Pseudoalteromonas prydzensis	ACAM 620	Shandong University	Oct 7, 2020	Antarctica: Prydz Bay	seawater	SAMN03380245	PRJNA196223	NA
ASM1763892v1	GCF_017638925.1	GCA_017638925.1	Pseudoalteromonas xiamenensis	STKMTI.2	universitas gadjah mada	Mar 30, 2021	Indonesia: Pulau Setokok	mangrove sediment	SAMN18395665	PRJNA716124	NA
ASM1774299v1	GCF_017742995.1	GCA_017742995.1	Pseudoalteromonas viridis	BBR56	universitas gadjah mada	Apr 4, 2021	Indonesia: Pulau Dutungan	seawater	SAMN18435505	PRJNA716373	NA
ASM2474685v1	GCF_024746855.1	GCA_024746855.1	Pseudoalteromonas flavipulchra	SCSIO 43202	South China Sea Institute of Oceanology,Chinese Academy of Sciences	Jun 15, 2022	China: Haikou	Galaxea fascicularis	SAMN07956707	PRJNA416452	NA
ASM2888545v1	GCF_028885455.1	GCA_028885455.1	Pseudoalteromonas rhizosphaerae	hCg-42	Universite de Bretagne Occidentale	Feb 28, 2023	France: Brittany	Crassostrea gigas hemolymph	SAMN33325099	PRJNA935724	NA
ASM2902366v1	GCF_029023665.1	GCA_029023665.1	Pseudoalteromonas ostreae	hOe-124	Universite de Bretagne Occidentale	Mar 8, 2023	France: Brittany	Crassostrea gigas hemolymph	SAMN33407761	PRJNA937414	NA
IMG-taxon 2599185267	GCF_900112265.1	GCA_900112265.1	Pseudoalteromonas denitrificans	DSM 6059	DOE - JOINT GENOME INSTITUTE	Nov 5, 2016	Norway:Fjord system off the Norwegian west coast	NA	SAMN02745724	PRJEB17168	NA
IMG-taxon 2703719062	GCF_900141965.1	GCA_900141965.1	Pseudoalteromonas marina	13-15	DOE - JOINT GENOME INSTITUTE	Dec 16, 2016	NA	NA	SAMN05878071	PRJEB18306	NA

## Sheet: Shewanella_from_NCBI
Genome assembly	NCBI RefSeq assembly	Submitted GenBank assembly	Taxon	Strain / Isolate	Submitter	Date	geographic location	isolation source / host	BioSample ID	BioProject	Pubblications
ASM1376v1	GCF_000013765.1	GCA_000013765.1	Shewanella denitrificans	OS217	DOE Joint Genome Institute	Apr 10, 2006	NA	NA	SAMN02598300	PRJNA13390	NA
ASM1470v1	GCF_000014705.1	GCA_000014705.1	Shewanella frigidimarina	NCIMB 400	DOE Joint Genome Institute	Sep 14, 2006	NA	NA	SAMN02598301	PRJNA13391	NA
ASM1488v1	GCF_000014885.1	GCA_000014885.1	Shewanella piezotolerans	WP3	James D. Watson Institute of Genome Sciences	Nov 13, 2008	NA	NA	SAMN02603456	PRJNA17675	NA
ASM1524v1	GCF_000015245.1	GCA_000015245.1	Shewanella amazonensis	SB2B	DOE Joint Genome Institute	Dec 21, 2006	NA	NA	SAMN02598298	PRJNA13385	NA
ASM1802v1	GCF_000018025.1	GCA_000018025.1	Shewanella sediminis	HAW-EB3	US DOE Joint Genome Institute (JGI-PGF)	Sep 18, 2007	NA	NA	SAMN02598412	PRJNA18789	NA
ASM1828v1	GCF_000018285.1	GCA_000018285.1	Shewanella pealeana	ATCC 700345	US DOE Joint Genome Institute	Oct 4, 2007	NA	NA	SAMN02598386	PRJNA17415	NA
ASM1918v1	GCF_000019185.1	GCF_000019185.1	Shewanella halifaxensis	HAW-EB4	US DOE Joint Genome Institute	Feb 7, 2008	NA	NA	SAMN02598431	PRJNA20241	NA
ASM1952v1	GCF_000019525.1	GCA_000019525.1	Shewanella woodyi	ATCC 51908	US DOE Joint Genome Institute	Mar 13, 2008	NA	NA	SAMN02598391	PRJNA17455	NA
ASM9132v1	GCF_000091325.1	GCA_000091325.1	Shewanella violacea	DSS12	Nara Institute of Science and Technology	Apr 1, 2010	NA	NA	SAMD00060963	PRJDA34739	NA
ASM14616v2	GCF_000146165.2	GCA_000146165.2	Shewanella oneidensis	MR-1	TIGR	Nov 2, 2012	NA	NA	SAMN02604014	PRJNA335	Elias DA et al., "Global detection and characterization of hypothetical proteins in Shewanella oneidensis MR-1 using LC-MS based proteomics.", Proteomics, 2005 Aug;5(12):3120-30 | Heidelberg JF et al., "Genome sequence of the dissimilatory metal ion-reducing bacterium Shewanella oneidensis.", Nat Biotechnol, 2002 Nov;20(11):1118-23
ASM17887v2	GCF_000178875.2	GCA_000178875.2	Shewanella baltica	OS678	US DOE Joint Genome Institute (JGI-PGF)	Dec 21, 2010	NA	marine environment	SAMN00016780	PRJNA47019	Caro-Quintero A et al., "Genome sequencing of five Shewanella baltica strains recovered from the oxic-anoxic interface of the Baltic Sea.", J Bacteriol, 2012 Mar;194(5):1236
ASM51860v1	GCF_000518605.1	GCA_000518605.1	Shewanella fidelis	ATCC BAA-318	DOE Joint Genome Institute	Jan 13, 2014	NA	NA	SAMN02584974	PRJNA204111	NA
ASM51880v1	GCF_000518805.1	GCA_000518805.1	Shewanella waksmanii	ATCC BAA-643	DOE Joint Genome Institute	Jan 13, 2014	NA	marine environment	SAMN02584962	PRJNA204050	NA
ASM61497v1	GCF_000614975.1	GCA_000614975.1	Shewanella marina	JCM 15074	The University of Tokyo	Mar 31, 2014	NA	NA	SAMD00011086	PRJDB631	NA
ASM75379v1	GCF_000753795.1	GCA_000753795.1	Shewanella mangrovi	YQH10	85303	Sep 10, 2014	China: Zhangzhou	mangrove sediment	SAMN02887322	PRJNA253757	Liu Y et al., "Shewanella mangrovi sp. nov., an acetaldehyde-degrading bacterium isolated from mangrove sediment.", Int J Syst Evol Microbiol, 2015 Aug;65(8):2630-2634
ASM173552v1	GCF_001735525.1	GCA_001735525.1	Shewanella colwelliana	CSB03KR	Chonnam National University	Sep 19, 2016	South Korea: Geomun-do	gut of Apostichopus japonicus	SAMN05384437	PRJNA328548	NA
ASM200530v1	GCF_002005305.1	GCA_002005305.1	Shewanella psychrophila	WP2	Shanghai Jiao Tong University	Feb 21, 2017	Pacific Ocean	marine sediment	SAMN04370084	PRJNA306925	NA
ASM207579v1	GCF_002075795.1	GCA_002075795.1	Shewanella japonica	KCTC 22435	Korea Polar Research Institute	Mar 31, 2017	Russia: Gulf of Peter the Great	seawater	SAMN06628905	PRJNA380174	NA
ASM221558v1	GCF_002215585.1	GCA_002215585.1	Shewanella marisflavi	EP1	Hubei Polytechnic University	Jul 6, 2017	China:Xiamen	sediment collected from Xiamen offshore	SAMN07296262	PRJNA392357	NA
ASM302829v1	GCF_003028295.1	GCA_003028295.1	Shewanella morhuae	CW7	University of Wisconsin-Sheboygan	Apr 4, 2018	USA: Lake Superior, Michigan	intestines of Coregonus clupeaformis (lake whitefish)	SAMN08793905	PRJNA445597	NA
ASM379788v1	GCF_003797885.1	GCA_003797885.1	Shewanella vesiculosa	LMG 24424	Korea Polar Research Institute	Nov 19, 2018	Antarctica: Shetland Islands	coastal marine sediments	SAMN10397593	PRJNA504720	NA
ASM385515v1	GCF_003855155.1	GCA_003855155.1	Shewanella psychromarinicola	M2	Korea Polar Research Institute	Dec 2, 2018	Antarctica:Ross Sea	Antarctica: surface deep-sea sediments in the Ross Sea	SAMN10397594	PRJNA504721	NA
ASM385539v1	GCF_003855395.1	GCA_003855395.1	Shewanella livingstonensis	LMG 19866	Korea Polar Research Institute	Dec 2, 2018	Antarctica:Livingston Island	Antarctic water	SAMN10397595	PRJNA504722	NA
ASM395774v1	GCF_003957745.1	GCA_003957745.1	Shewanella khirikhana	TH2012	National Center for Genetic Engineering and Biotechnology (BIOTEC), National Science and Technology	Dec 21, 2018	Thailand: Chanthaburi	Hepatopancreas of EMS shrimp	SAMN06480555	PRJNA378141	Prachumwat A et al., "Shewanella khirikhana sp. nov. - a shrimp pathogen isolated from a cultivation pond exhibiting early mortality syndrome.", Microb Biotechnol, 2020 May;13(3):781-795
ASM396622v1	GCF_003966225.1	GCA_003966225.1	Shewanella canadensis	HAW-EB2	Third Institute of Oceanography, State of Oceanic Administration	Dec 23, 2018	Atlantic Ocean	sediment	SAMN10599935	PRJNA510207	NA
ASM396626v1	GCF_003966265.1	GCA_003966265.1	Shewanella atlantica	HAW-EB5	Third Institute of Oceanography, State of Oceanic Administration	Dec 23, 2018	Atlantic Ocean	sediment	SAMN10599942	PRJNA510208	NA
ASM429534v1	GCF_004295345.1	GCA_004295345.1	Shewanella maritima	D4-2	National Marine Biodiversity Institute of Korea	Feb 25, 2019	South Korea: Dokdo Island	seawater	SAMN10928316	PRJNA522310	NA
ASM434240v1	GCF_004342405.1	GCA_004342405.1	Shewanella fodinae	74A	DOE Joint Genome Institute	Mar 11, 2019	USA: Pennsylvania	NA	SAMN10362874	PRJNA500376	NA
ASM435430v1	GCF_004354305.1	GCA_004354305.1	Shewanella decolorationis	sesselensis	Laboratoire de Chimie Bacterienne	Mar 18, 2019	Seychelles	sediment permeated by freshwater in a pond at the Anse Coco beach, La Digue Island	SAMN10916473	PRJNA521852	NA
ASM638555v1	GCF_006385555.1	GCA_006385555.1	Shewanella polaris	SM1901	Shandong University	Jun 23, 2019	Arctic Ocean	brown alga	SAMN12027935	PRJNA548024	NA
ASM700454v3	GCF_007004545.3	GCA_007004545.3	Shewanella eurypsychrophilus	YLB-08	Third Institute of Oceanography, State of Oceanic Administration	Jul 19, 2021	Indian Ocean	deep-sea sediment	SAMN12228874	PRJNA553078	Yu L et al., "Characterization of two novel psychrophilic and piezotolerant strains, Shewanella psychropiezotolerans sp. nov. and Shewanella eurypsychrophilus sp. nov, adapted to an extreme deep-sea environment.", Syst Appl Microbiol, 2021 Nov;44(6):126266
ASM719755v1	GCF_007197555.1	GCA_007197555.1	Shewanella psychropiezotolerans	YLB-06	Third Institute of Oceanography, State of Oceanic Administration	Jul 20, 2019	Indian Ocean	deep-sea sediment	SAMN12228833	PRJNA553076	NA
ASM719764v1	GCF_007197645.1	GCA_007197645.1	Shewanella hanedai	JCM 20706	Third Institute of Oceanography, State of Oceanic Administration	Jul 20, 2019	Arctic Ocean	sediment	SAMN12272628	PRJNA554513	NA
ASM756750v1	GCF_007567505.1	GCA_007567505.1	Shewanella donghaensis	LT17	Korea Institute of Ocean Science and Technology	Jul 29, 2019	South Korea: East Sea, Sea of Japan	deep-sea sediments	SAMN12340636	PRJNA556082	Yang SH et al., "Shewanella donghaensis sp. nov., a psychrophilic, piezosensitive bacterium producing high levels of polyunsaturated fatty acid, isolated from deep-sea sediments.", Int J Syst Evol Microbiol, 2007 Feb;57(Pt 2):208-212
ASM1258445v1	GCF_012584455.1	GCA_012584455.1	Shewanella oncorhynchi	S-1	Bursa Uludag University	Apr 20, 2020	Turkey:Kutahya	eye - Oncorhynchus mykiss	SAMN14596183	PRJNA625264	NA
ASM1291186v1	GCF_012911865.1	GCA_012911865.1	Shewanella salipaludis	SHSM-M6	Sungkyunkwan University	Apr 27, 2020	South Korea: Siheung	salt marsh	SAMN14490328	PRJNA616415	NA
ASM1464721v1	GCF_014647215.1	GCA_014647215.1	Shewanella aestuarii	JCM 17801	WFCC-MIRCEN World Data Centre for Microorganisms (WDCM)	Sep 12, 2020	NA	NA	SAMD00245266	PRJDB10510	Wu L et al., "The Global Catalogue of Microorganisms (GCM) 10K type strain sequencing project: providing services to taxonomists for standard genome sequencing and annotation.", Int J Syst Evol Microbiol, 2019 Apr;69(4):895-898
ASM1464785v1	GCF_014647855.1	GCA_014647855.1	Shewanella gelidii	JCM 30804	WFCC-MIRCEN World Data Centre for Microorganisms (WDCM)	Sep 12, 2020	NA	NA	SAMD00245304	PRJDB10510	Wu L et al., "The Global Catalogue of Microorganisms (GCM) 10K type strain sequencing project: providing services to taxonomists for standard genome sequencing and annotation.", Int J Syst Evol Microbiol, 2019 Apr;69(4):895-898
ASM1464829v1	GCF_014648295.1	GCA_014648295.1	Shewanella saliphila	JCM 32304	WFCC-MIRCEN World Data Centre for Microorganisms (WDCM)	Sep 12, 2020	NA	NA	SAMD00245334	PRJDB10510	Wu L et al., "The Global Catalogue of Microorganisms (GCM) 10K type strain sequencing project: providing services to taxonomists for standard genome sequencing and annotation.", Int J Syst Evol Microbiol, 2019 Apr;69(4):895-898
ASM1464831v1	GCF_014648315.1	GCA_014648315.1	Shewanella ulleungensis	JCM 32305	WFCC-MIRCEN World Data Centre for Microorganisms (WDCM)	Sep 12, 2020	NA	NA	SAMD00245335	PRJDB10510	Wu L et al., "The Global Catalogue of Microorganisms (GCM) 10K type strain sequencing project: providing services to taxonomists for standard genome sequencing and annotation.", Int J Syst Evol Microbiol, 2019 Apr;69(4):895-898
ASM1464833v1	GCF_014648335.1	GCA_014648335.1	Shewanella litoralis	JCM 32306	WFCC-MIRCEN World Data Centre for Microorganisms (WDCM)	Sep 12, 2020	NA	NA	SAMD00245336	PRJDB10510	Wu L et al., "The Global Catalogue of Microorganisms (GCM) 10K type strain sequencing project: providing services to taxonomists for standard genome sequencing and annotation.", Int J Syst Evol Microbiol, 2019 Apr;69(4):895-898
ASM1506987v1	GCF_015069875.1	GCA_015069875.1	Shewanella benthica	DSM 8812	Third Institute of Oceanography, Ministry of Natural Resources	Oct 28, 2020	Atlantic Ocean	deep-sea	SAMN16273954	PRJNA665917	NA
ASM1683445v1	GCF_016834455.1	GCA_016834455.1	Shewanella litorisediminis	SMK1-12	Agricultural Bio-resources Research Institute	Feb 8, 2021	NA	NA	SAMN17717471	PRJNA698398	Lee MH et al., "Shewanella litorisediminis sp. nov., a gammaproteobacterium isolated from a tidal flat sediment.", Antonie Van Leeuwenhoek, 2012 Nov;102(4):591-9
ASM1735494v1	GCF_017354945.1	GCA_017354945.1	Shewanella avicenniae	FJAT-51800	Agricultural Bio-resources Research Institute	Mar 15, 2021	China:Fujian Provience	sediment	SAMN18035030	PRJNA704213	NA
ASM1735496v1	GCF_017354965.1	GCA_017354965.1	Shewanella sedimentimangrovi	FJAT-52962	Agricultural Bio-resources Research Institute	Mar 15, 2021	China:Fujian Provience	intertidal zone	SAMN18035026	PRJNA704211	NA
ASM1822146v1	GCF_018221465.1	GCA_018221465.1	Shewanella intestini	MCCC 1A01895	Third Institute of Oceanography China	Apr 30, 2021	China	NA	SAMN14072281	PRJNA605584	NA
ASM1822334v1	GCF_018223345.1	GCA_018223345.1	Shewanella yunxiaonensis	FJAT-54481	Agricultural Bio-resources Research Institute	May 1, 2021	China:Fujian Provience	sediment	SAMN18816500	PRJNA723418	NA
ASM1859633v1	GCF_018596335.1	GCA_018596335.1	Shewanella jiangmenensis	JM162201	Guangdong Institute of Microbiology	May 29, 2021	China: Jiangmen City, Guangdong Province	aquaculture water	SAMN19250270	PRJNA731032	NA
ASM1945747v1	GCF_019457475.1	GCA_019457475.1	Shewanella acanthi	FJAT-51860	Fujian Academy of Agricultural Sciences	Aug 6, 2021	China: Fujian	sediment	SAMN20446335	PRJNA750227	NA
ASM1945751v1	GCF_019457515.1	GCA_019457515.1	Shewanella mesophila	FJAT-53870	Fujian Academy of Agricultural Sciences	Aug 6, 2021	China: Fujian	sediment	SAMN20447909	PRJNA750295	NA
ASM1945753v1	GCF_019457535.1	GCA_019457535.1	Shewanella halotolerans	FJAT-53555	Fujian Academy of Agricultural Sciences	Aug 6, 2021	China: Fujian	sediment	SAMN20447866	PRJNA750287	NA
ASM1945759v1	GCF_019457595.1	GCA_019457595.1	Shewanella psychrotolerans	FJAT-53749	Fujian Academy of Agricultural Sciences	Aug 6, 2021	China: Fujian	sediment	SAMN20447899	PRJNA750292	NA
ASM1945761v1	GCF_019457615.1	GCA_019457615.1	Shewanella zhangzhouensis	FJAT-52072	Fujian Academy of Agricultural Sciences	Aug 6, 2021	China: Fujian	sediment	SAMN20446767	PRJNA750229	NA
ASM1945763v1	GCF_019457635.1	GCA_019457635.1	Shewanella mangrovisoli	FJAT-51754	Fujian Academy of Agricultural Sciences	Aug 6, 2021	China: Fujian	sediment	SAMN20446334	PRJNA750226	NA
ASM1945788v1	GCF_019457885.1	GCA_019457885.1	Shewanella nanhaiensis	NR704-98	Insititute of Oceanology, Chinese Academy of Sciences	Aug 7, 2021	China	marine sediment	SAMN20496741	PRJNA750816	NA
ASM1965499v1	GCF_019654995.1	GCA_019654995.1	Shewanella schlegeliana	JCM 11561	Toho University	May 14, 2021	NA	NA	SAMD00284626	PRJDB11301	NA
ASM1965501v1	GCF_019655015.1	GCA_019655015.1	Shewanella sairae	JCM 11563	Toho University	May 14, 2021	NA	NA	SAMD00284627	PRJDB11301	NA
ASM1965533v1	GCF_019655335.1	GCA_019655335.1	Shewanella hafniensis	ATCC BAA-1207	Toho University	May 14, 2021	NA	NA	SAMD00284633	PRJDB11301	NA
ASM1967070v1	GCF_019670705.1	GCA_019670705.1	Shewanella carassii	TUM17387	Toho University	May 13, 2021	Japan:Tokyo	Homo sapiens	SAMD00284643	PRJDB11301	NA
ASM1993173v1	GCF_019931735.1	GCA_019931735.1	Shewanella inventionis	D1489	Third Institute of Oceanography, Ministry of Natural Resources	Sep 13, 2021	Pacific Ocean	sediment	SAMN21199278	PRJNA759840	NA
ASM2051115v1	GCF_020511155.1	GCA_020511155.1	Shewanella glacialimarina	TZS-4	University of Helsinki	Oct 15, 2021	Finland: Tvarminne	Baltic sea ice	SAMN12099356	PRJNA549918	NA
ASM2328356v1	GCF_023283565.1	GCA_023283565.1	Shewanella dokdonensis	CCUG 58667	Karolinska Institutet	May 9, 2022	South Korea: Dokdo island	seawater	SAMN24537891	PRJNA526057	NA
ASM2328376v1	GCF_023283765.1	GCA_023283765.1	Shewanella profunda	DSM 15900	Karolinska Institutet	May 9, 2022	Japan: Nankai Trough	Deep sea sediments	SAMN24537880	PRJNA526057	NA
ASM2328377v1	GCF_023283775.1	GCA_023283775.1	Shewanella seohaensis	CCUG 60900	Karolinska Institutet	May 9, 2022	South Korea: Saemankum	Tidal flat sediments	SAMN24537878	PRJNA526057	NA
ASM2328382v1	GCF_023283825.1	GCA_023283825.1	Shewanella olleyana	LMG 21437	Karolinska Institutet	May 9, 2022	Australia: Tasmania	River estuary	SAMN24537877	PRJNA526057	NA
ASM2328384v1	GCF_023283845.1	GCA_023283845.1	Shewanella marinintestina	LMG 21403	Karolinska Institutet	May 9, 2022	Japan	squid intestine	SAMN24537876	PRJNA526057	NA
ASM2328388v1	GCF_023283885.1	GCA_023283885.1	Shewanella basaltis	KCTC 22121	Karolinska Institutet	May 9, 2022	South Korea: Jeju island	Sand	SAMN24537874	PRJNA526057	NA
ASM2328389v1	GCF_023283895.1	GCA_023283895.1	Shewanella pneumatophori	KCTC 23973	Karolinska Institutet	May 9, 2022	Japan	Scomber japonicus intestine	SAMN24537875	PRJNA526057	NA
ASM2328394v1	GCF_023283945.1	GCA_023283945.1	Shewanella gelidimarina	ATCC 700752	Karolinska Institutet	May 9, 2022	Antarctica: Prydz Bay	Antarctic sea ice	SAMN24537870	PRJNA526057	NA
ASM2328398v1	GCF_023283985.1	GCA_023283985.1	Shewanella electrodiphila	DSM 24955	Karolinska Institutet	May 9, 2022	Atlantic Ocean	Deep sea sediments	SAMN24537868	PRJNA526057	NA
ASM2328400v1	GCF_023284005.1	GCA_023284005.1	Shewanella surugensis	DSM 17177	Karolinska Institutet	May 9, 2022	Japan: Suruga Bay	Deep sea sediments	SAMN24537866	PRJNA526057	NA
ASM2328402v1	GCF_023284025.1	GCA_023284025.1	Shewanella abyssi	DSM 17171	Karolinska Institutet	May 9, 2022	Japan: Suruga Bay	Deep sea sediments	SAMN24537865	PRJNA526057	NA
ASM2328404v1	GCF_023284045.1	GCA_023284045.1	Shewanella kaireitica	DSM 17170	Karolinska Institutet	May 9, 2022	Japan: Suruga Bay	Deep sea sediments	SAMN24537864	PRJNA526057	NA
ASM2328406v1	GCF_023284065.1	GCA_023284065.1	Shewanella gaetbuli	DSM 16422	Karolinska Institutet	May 9, 2022	South Korea: Mokpo	Tidal flat sediments	SAMN24537863	PRJNA526057	NA
ASM2334912v1	GCF_023349125.1	GCA_023349125.1	Shewanella corallii	DSM 21332	Karolinska Institutet	May 12, 2022	Israel: Gulf of Eliat	Favia sp.	SAMN24537867	PRJNA526057	NA
ASM2334918v1	GCF_023349185.1	GCA_023349185.1	Shewanella aquimarina	JCM 12193	Karolinska Institutet	May 12, 2022	South Korea: Yellow Sea	seawater	SAMN24537872	PRJNA526057	NA
ASM2537025v1	GCF_025370255.1	GCA_025370255.1	Shewanella holmiensis	SP1S2-7	Karolinska Institutet	Sep 22, 2022	Sweden: Vaxholm	sediments	SAMN28933879	PRJNA526057	NA
ASM2540287v1	GCF_025402875.1	GCA_025402875.1	Shewanella putrefaciens	4H	Wuhan Textile University	Sep 26, 2022	China:Wuhan	soil	SAMN30884599	PRJNA881029	NA
ASM2565360v1	GCF_025653605.1	GCA_025653605.1	Shewanella glacialipiscicola	SM91	AgResearch	Oct 11, 2022	New Zealand	low density polyethylene (LPDE) from waste management plant	SAMN25232830	PRJNA574489	Martín-Rodríguez AJ et al., "Shewanella septentrionalis sp. nov. and Shewanella holmiensis sp. nov., isolated from Baltic Sea water and sediments.", Int J Syst Evol Microbiol, 2023 Apr;73(4)
ASM2597195v1	GCF_025971955.1	GCA_025971955.1	Shewanella subflava	FYR11-62	Shanxi Agricultural University	Nov 2, 2022	China: Shanxi Province, estuary of the Fenhe River into the Yellow River	sediment	SAMN31290600	PRJNA890707	NA
ASM2875067v1	GCF_028750675.1	GCA_028750675.1	Shewanella metallivivens	ER-Te-42B-Light	Bellevue University	Feb 21, 2023	Pacific Ocean: Queen Charlotte Sound	Riftia pachyptila	SAMN33022735	PRJNA930731	NA
ERP106791_PRJEB24924	GCF_900380485.1	GCA_900380485.1	Shewanella algidipiscicola	1Shewanella algidipiscicola H1	CNRS - CENTRE NATIONAL DE LA RECHERCHE SCIENTIFIQU	Jun 5, 2018	NA	NA	SAMEA4591064	PRJEB24924	NA
N241-1-2-Z	GCF_947501675.1	GCA_947501675.1	Shewanella insulae	N241-1-2-Z	marine college, shandong university	Jan 30, 2023	China	shallow marine sediment	SAMEA112157084	PRJEB57783	NA

## Sheet: Psychrobacter_from_NCBI
Genome assembly	NCBI RefSeq assembly	Submitted GenBank assembly	Taxon	Strain / Isolate	Submitter	Date	geographic location	isolation source / host	BioSample ID	BioProject	Pubblications
ASM1230v1	GCF_000012305.1	GCA_000012305.1	Psychrobacter arcticus	273-4	DOE Joint Genome Institute	Jul 20, 2005	NA	NA	SAMN02598544	PRJNA9633	Ayala-del-Río HL et al., "The genome sequence of Psychrobacter arcticus 273-4, a psychroactive Siberian permafrost bacterium, reveals mechanisms for adaptation to low-temperature growth.", Appl Environ Microbiol, 2010 Apr;76(7):2304-12
PsAq1.0	GCF_000471625.1	GCA_000471625.1	Psychrobacter aquaticus	CMS 56	Centre for Cellular and Molecular Biology	Sep 24, 2013	Atarctica:McMurdo Dry Valley	cyanobacterial mats	SAMN02469418	PRJNA210528	Reddy GS et al., "Draft Genome Sequence of Psychrobacter aquaticus Strain CMS 56T, Isolated from a Cyanobacterial Mat Sample Collected from Water Bodies in the McMurdo Dry Valley Region of Antarctica.", Genome Announc, 2013 Nov 7;1(6) | Shivaji S et al., "Psychrobacter vallis sp. nov. and Psychrobacter aquaticus sp. nov., from Antarctica.", Int J Syst Evol Microbiol, 2005 Mar;55(Pt 2):757-762
ASM129852v1	GCF_001298525.1	GCA_001298525.1	Psychrobacter urativorans	R310.10B	University of Malaya	Sep 24, 2015	Antarctica	soil	SAMN04076494	PRJNA295628	NA
ASM144450v1	GCF_001444505.1	GCA_001444505.1	Psychrobacter piscatorii	LQ58	Third Institute of Oceanography, State Oceanic Administration	Nov 17, 2015	Pacific Ocean: East Pacific Rise	deep-sea hydrothermal vent sediment	SAMN04270327	PRJNA302210	Zhou M et al., "Draft Genome Sequence of Psychrobacter piscatorii Strain LQ58, a Psychrotolerant Bacterium Isolated from a Deep-Sea Hydrothermal Vent.", Genome Announc, 2016 Mar 3;4(2)
ASM160602v1	GCF_001606025.1	GCA_001606025.1	Psychrobacter alimentarius	PAMC 27889	Korea Polar Research Institute	Apr 4, 2016	Antarctica: Northern Victoria Land	rock	SAMN04549283	PRJNA315071	NA
ASM220876v2	GCF_002208765.2	GCA_002208765.2	Psychrobacter cryohalolentis	FDAARGOS_308	University of Maryland School of Medicine Institute for Genome Sciences (IGS) - sequencing center	Mar 6, 2018	Russia: Kolyma, Lowlands, Siberia	permafrost	SAMN06173321	PRJNA231221	Sichtig H et al., "FDA-ARGOS is a database with public quality-controlled reference genomes for diagnostic use and regulatory science.", Nat Commun, 2019 Jul 25;10(1):3313
ASM321715v1	GCF_003217155.1	GCA_003217155.1	Psychrobacter fozii	CECT 5889	DOE Joint Genome Institute	Jun 12, 2018	NA	NA	SAMN09074959	PRJNA463288	NA
ASM433501v1	GCF_004335015.1	GCA_004335015.1	Psychrobacter pygoscelis	I-STPP5b	Universidad Andres Bello	Mar 8, 2019	Antarctica	trachea of Pygoscelis papua	SAMN10415396	PRJNA505332	NA
ASM799730v1	GCF_007997305.1	GCA_007997305.1	Psychrobacter frigidicola	ACAM 304	University of Tasmania	Aug 14, 2019	Antarctica:Vestfold Hills	polar ornithogenic soil	SAMN10790460	PRJNA516505	Bowman JP et al., "Novel Psychrobacter species from Antarctic ornithogenic soils.", Int J Syst Bacteriol, 1996 Oct;46(4):841-8
ASM1324896v1	GCF_013248965.1	GCA_013248965.1	Psychrobacter okhotskensis	5179-1A	University of Zurich	Jun 2, 2020	Switzerland:Zurich	Crate which was used to store raw cured ham	SAMN15030231	PRJNA635250	NA
ASM1483650v1	GCF_014836505.1	GCA_014836505.1	Psychrobacter communis	Sa4CVA2	Quadram Institutte	Sep 30, 2020	United Kingdom: Norwich	Gallus gallus	SAMN15803259	PRJNA543206	Gilroy R et al., "Extensive microbial diversity within the chicken gut microbiome revealed by metagenomics and culture.", PeerJ, 2021;9:e10941
ASM1610753v1	GCF_016107535.1	GCA_016107535.1	Psychrobacter cibarius	DSM 16327	INRAE	Dec 17, 2020	South Korea	Fermented seafood	SAMN14601841	PRJNA625506	NA
ASM1749808v1	GCF_017498085.1	GCA_017498085.1	Psychrobacter coccoides	F1192	Shangdong university at Weihai	Mar 20, 2021	China	marine sediment	SAMN18291619	PRJNA714155	NA
ASM2073120v1	GCF_020731205.1	GCA_020731205.1	Psychrobacter sanguinis	FDAARGOS_1568	US Food and Drug Administration	Nov 2, 2021	Germany: Braunschweig	DSMZ Isolate	SAMN22091665	PRJNA231221	Sichtig H et al., "FDA-ARGOS is a database with public quality-controlled reference genomes for diagnostic use and regulatory science.", Nat Commun, 2019 Jul 25;10(1):3313
Psychrobacter pasteurii CIP110853	GCF_900162815.1	GCA_900162815.1	Psychrobacter pasteurii	Psychrobacter_pasteurii	INSTITUT PASTEUR	Feb 10, 2017	NA	NA	SAMEA79693918	PRJEB19031	NA
Psychrobacter piechaudii CIP110854	GCF_900162825.1	GCA_900162825.1	Psychrobacter piechaudii	Psychrobacter_piechaudii	INSTITUT PASTEUR	Feb 10, 2017	NA	NA	SAMEA79694668	PRJEB19031	NA
ASM90484588v1	GCF_904845885.1	GCA_904845885.1	Psychrobacter aquimaris	SW-210	MAX PLANCK INSTITUTE FOR DEVELOPMENTAL BIOLOGY	Nov 21, 2020	South Sea:Korea	sea water	SAMEA7339712	PRJEB40380	Yoon, J.-H., Lee, C.-H., Yeo, S.-H., and Oh, T.-K. Psychrobacter aquimaris sp. nov. and Psychrobacter namhaensis sp. nov., isolated from sea water of the South Sea in Korea. Int. J. Syst. Evol. Microbiol. (2005) 55:1007-1013
ASM90484603v1	GCF_904846035.1	GCA_904846035.1	Psychrobacter aestuarii	SC35	MAX PLANCK INSTITUTE FOR DEVELOPMENTAL BIOLOGY	Nov 21, 2020	Suncheon Bay:Korea	tidal flat sediment	SAMEA7339708	PRJEB40380	Baik, K.S., Park, S.C., Lim, C.H., Lee, K.H., Jeon, D.Y., Kim, C.M., and Seong, C.N. Psychrobacter aestuarii sp. nov., isolated from a tidal flat sediment. Int. J. Syst. Evol. Microbiol. (2010) 60:1631-1636.
ASM90484605v1	GCF_904846055.1	GCA_904846055.1	Psychrobacter ciconiae	176-10	MAX PLANCK INSTITUTE FOR DEVELOPMENTAL BIOLOGY	Nov 21, 2020	Klopot:Poland	stork choana	SAMEA7339718	PRJEB40380	Kampfer, P., Jerzak, L., Wilharm, G., Golke, J., Busse, H.-J., and Glaeser, S.P. Psychrobacter ciconiae sp. nov., isolated from white storks (Ciconia ciconia). Int. J. Syst. Evol. Microbiol. (2015) 65:772-777
ASM90484610v1	GCF_904846105.1	GCA_904846105.1	Psychrobacter glaciei	Blc20019	MAX PLANCK INSTITUTE FOR DEVELOPMENTAL BIOLOGY	Nov 21, 2020	Svalbard	ice core	SAMEA7339728	PRJEB40380	Zeng, Y.-X., Yu, Y., Liu, Y., and Li, H.-R. Psychrobacter glaciei sp. nov., isolated from the ice core of an Arctic glacier. Int. J. Syst. Evol. Microbiol. (2016) 66:1792-1798
ASM90484615v1	GCF_904846155.1	GCA_904846155.1	Psychrobacter fulvigenes	KC-40	MAX PLANCK INSTITUTE FOR DEVELOPMENTAL BIOLOGY	Nov 21, 2020	Peter the Great Bay:Russia	marine crustacean	SAMEA7339726	PRJEB40380	Romanenko, L.A., Tanaka, N., Frolova, G.M., and Mikhailov, V.V. Psychrobacter fulvigenes sp. nov., isolated from a marine crustacean from the Sea of Japan. Int. J. Syst. Evol. Microbiol. (2009) 59:1480-1486
ASM90484630v1	GCF_904846305.1	GCA_904846305.1	Psychrobacter lutiphocae	IMMIBL-1110	MAX PLANCK INSTITUTE FOR DEVELOPMENTAL BIOLOGY	Nov 21, 2020	Schleswig-Holstein:Germany	seal stool	SAMEA7339754	PRJEB40380	Yassin, A.F., and Busse, H.-J. Psychrobacter lutiphocae sp. nov., isolated from the faeces of a seal. Int. J. Syst. Evol. Microbiol. (2009) 59:2049-2053
ASM90484631v1	GCF_904846315.1	GCA_904846315.1	Psychrobacter jeotgali	YKJ-103	MAX PLANCK INSTITUTE FOR DEVELOPMENTAL BIOLOGY	Nov 21, 2020	South Korea	fermented seafood	SAMEA7339752	PRJEB40380	Yoon, J.H., Kang, K.H., and Park, Y.H. Psychrobacter jeotgali sp. nov., isolated from jeotgal, a Korean traditional fermented seafood. Int. J. Syst. Evol. Microbiol. (2003) 53:449-454
ASM90484632v1	GCF_904846325.1	GCA_904846325.1	Psychrobacter proteolyticus	KMM 277	MAX PLANCK INSTITUTE FOR DEVELOPMENTAL BIOLOGY	Nov 21, 2020	Indian Ocean	sea squirt (ascidian)	SAMEA7339755	PRJEB40380	Romanenko, L.A., Schumann, P., Rhode, M., Lysenko, A.M., Mikhailov, V.V., and Stackebrandt, E. Psychrobacter submarinus sp. nov. and Psychrobacter marincola sp. nov., psychrophilic halophiles isolated from marine environments. Int. J. Syst. Evol. Microbiol. (2002) 52:1291-1297
ASM90484633v1	GCF_904846335.1	GCA_904846335.1	Psychrobacter luti	NF11	MAX PLANCK INSTITUTE FOR DEVELOPMENTAL BIOLOGY	Nov 21, 2020	Antarctica	glacier mud	SAMEA7339753	PRJEB40380	Bozal, N., Montes, M.J., Tudela, E., and Guinea, J. Characterization of several Psychrobacter strains isolated from Antarctic environments and description of Psychrobacter luti sp. nov. and Psychrobacter fozii sp. nov. Int. J. Syst. Evol. Microbiol. (2003) 53:1093-1100
ASM90484634v1	GCF_904846345.1	GCA_904846345.1	Psychrobacter maritimus	Pi2-25	MAX PLANCK INSTITUTE FOR DEVELOPMENTAL BIOLOGY	Nov 21, 2020	Sea of Japan:Russia	sea ice	SAMEA7339757	PRJEB40380	Romanenko, L.A., Lysenko, A.M., Rohde, M., Mikhailov, V.V., and Stackebrandt, E. Psychrobacter maritimus sp. nov. and Psychrobacter arenosus sp. nov., isolated from coastal sea ice and sediments of the Sea of Japan. Int. J. Syst. Evol. Microbiol. (2004) 54:1741-1745
ASM90484635v1	GCF_904846355.1	GCA_904846355.1	Psychrobacter namhaensis	SW-242	MAX PLANCK INSTITUTE FOR DEVELOPMENTAL BIOLOGY	Nov 21, 2020	South Sea:Korea	sea water	SAMEA7339758	PRJEB40380	Yoon, J.-H., Lee, C.-H., Yeo, S.-H., and Oh, T.-K. Psychrobacter aquimaris sp. nov. and Psychrobacter namhaensis sp. nov., isolated from sea water of the South Sea in Korea. Int. J. Syst. Evol. Microbiol. (2005) 55:1007-1013
ASM90484636v1	GCF_904846365.1	GCA_904846365.1	Psychrobacter nivimaris	88-2-7	MAX PLANCK INSTITUTE FOR DEVELOPMENTAL BIOLOGY	Nov 21, 2020	Southern Atlantic Ocean	sea water	SAMEA7339759	PRJEB40380	Heuchert, A., Glockner, F.O., Amann, R., and Fischer, U. Psychrobacter nivimaris sp. nov., a heterotrophic bacterium attached to organic particles isolated from the South Atlantic (Antarctica). Syst. Appl. Microbiol. (2004) 27:399-406
ASM90484642v1	GCF_904846425.1	GCA_904846425.1	Psychrobacter phenylpyruvicus	ACAM535	MAX PLANCK INSTITUTE FOR DEVELOPMENTAL BIOLOGY	Nov 21, 2020	NA	human blood	SAMEA7339765	PRJEB40380	Cavanagh, J., Austin, J.J., and Sanderson, K. Novel Psychrobacter species from Antarctic ornithogenic soils. Int. J. Syst. Bacteriol. (1996) 46:841-848
ASM90484644v1	GCF_904846445.1	GCA_904846445.1	Psychrobacter submarinus	DD48	MAX PLANCK INSTITUTE FOR DEVELOPMENTAL BIOLOGY	Nov 21, 2020	Adelie Island:Antarctica	fast ice	SAMEA7339772	PRJEB40380	Shivaji, S., Reddy, G.S., Raghavan, P.U., Sarita, N.B., and Delille, D. Psychrobacter salsus sp. nov. and Psychrobacter adeliensis sp. nov. isolated from fast ice from Adelie Land, Antarctica. Syst. Appl. Microbiol. (2004) 27:628-635
ASM90484671v1	GCF_904846715.1	GCA_904846715.1	Psychrobacter vallis	CMS39	MAX PLANCK INSTITUTE FOR DEVELOPMENTAL BIOLOGY	Nov 21, 2020	Miers Valley:Antarctica	cyanobacterial mat	SAMEA7339798	PRJEB40380	Shivaji, S., Reddy, G.S.N., Suresh, K., Gupta, P., Chintalapati, S., Schumann, P., Stackebrandt, E., and Matsumoto, G.I. Psychrobacter vallis sp. nov. and Psychrobacter aquaticus sp. nov., from Antarctica. Int. J. Syst. Evol. Microbiol. (2005) 55:757-762
ASM90484816v1	GCF_904848165.1	GCA_904848165.1	Psychrobacter arenosus	R7	MAX PLANCK INSTITUTE FOR DEVELOPMENTAL BIOLOGY	Nov 21, 2020	Amursky Bay:Sea of Japan	bottom sediments	SAMEA7339714	PRJEB40380	Romanenko, L.A., Lysenko, A.M., Rohde, M., Mikhailov, V.V., and Stackebrandt, E. Psychrobacter maritimus sp. nov. and Psychrobacter arenosus sp. nov., isolated from coastal sea ice and sediments of the Sea of Japan. Int. J. Syst. Evol. Microbiol. (2004) 54:1741-1745
